# Supplementary material for: Design of a unidirectional water valve in Tillandsia
Source: Nat Commun. 2020 Jan 20;11:396. doi: 10.1038/s41467-019-14236-5 (PMC6971078; doi:10.1038/s41467-019-14236-5)
Supplement: Supplementary file 4 — Source Data [file 41467_2019_14236_MOESM4_ESM.xlsx]

## Sheet: Export Summary
	This document was exported from Numbers. Each table was converted to an Excel worksheet. All other objects on each Numbers sheet were placed on separate worksheets. Please be aware that formula calculations may differ in Excel.
	Numbers Sheet Name	Numbers Table Name	Excel Worksheet Name
	Figure 2a
		Table 1	Figure 2a
	Figure 2b
		Table 1	Figure 2b
	Figure 3e
		Table 1	Figure 3e
	Figure 3f
		Table 1	Figure 3f
	Figure 4a
		Table 1	Figure 4a
	Figure 4b
		Table 1	Figure 4b
	Figure 4c
		Table 1	Figure 4c
	Figure5b
		Table 1	Figure5b
	Figure 5c
		Table 1	Figure 5c
	Figure5d
		Table 1	Figure5d
	FigureS2d
		Table 1	FigureS2d
	FigureS2e
		Table 1	FigureS2e
	FigureS2f
		Table 1	FigureS2f
	FigureS9a
		Table 1	FigureS9a
	FigureS9b
		Table 1	FigureS9b
	FigureS10
		Table 1	FigureS10

## Sheet: Figure 2a
		time (min)	leaf mass (mg)
	Absorption 1	0	203.3
		4.51613	209.7
		9.03226	214
		13.5484	219.7
		18.0645	224.1
		22.5806	228.8
		27.0968	233
		31.6129	236.2
		36.129	240.8
		40.6452	245.4
		45.1613	248.3
		49.6774	251.3
		54.1935	254.2
		58.7097	258
		63.2258	261.4
		67.7419	263.9
		72.2581	266.7
		76.7742	269.7
		81.2903	272.5
		85.8064	275.4
		90.3226	277.8
		94.8387	280.2
		99.3548	283.5
		103.871	284.7
		108.387	285.8
		112.903	288.1
		117.419	290.1
		121.935	291.7
		126.452	294
		130.968	296.4
		135.484	298.7
		140	299.2
	Absorption 2	171	293.7
		175.516	295.4
		180.032	297.8
		184.548	300.5
		189.065	300.4
		193.581	303.1
		198.097	304.8
		202.613	307.1
		207.129	308.6
		211.645	310.6
		216.161	312.2
		220.677	313.2
		225.194	314.8
		229.71	316.4
		234.226	317.7
		238.742	319.1
		243.258	320.2
		247.774	321.8
		252.29	323.2
		256.806	323.8
		261.323	324.7
		265.839	326.1
		270.355	327.1
		274.871	328.3
		279.387	329.3
		283.903	330.4
		288.419	330.4
		292.935	332.3
		297.452	333.4
		301.968	334.4
		306.484	335.2
		311	336.1
		315.516	337.2
		320.032	337.9
		324.548	338.7
		329.065	339.5
		333.581	340.4
		338.097	341.1
		342.613	341.5
		347.129	343
		351.645	342.6
		356.161	343.5
	Absorption 3	391	336.7
		395.516	338.6
		400.032	339.5
		404.548	341
		409.065	341.7
		413.581	343.2
		418.097	344.3
		422.613	345.6
		427.129	346.7
		431.645	347.8
		436.161	348.2
		440.677	349.1
		445.194	349.9
		449.71	349.9
		454.226	350.8
		458.742	351.6
		463.258	352.7
		467.774	353
		472.29	353.8
		476.806	354.2
		481.323	355.2
		485.839	355.6
		490.355	356.3
		494.871	356.5
		499.387	356.6
		503.903	357.3
		508.419	357.7
		512.935	358
	Evaporation 1	141.438	300.7
		141.439	299.7
		141.44	298.7
		141.441	298.3
		141.442	297.6
		141.443	297.1
		141.444	296.7
		141.445	296.2
		141.446	295.9
		141.447	295.5
		141.448	295.3
		141.449	295
		141.451	294.7
		141.452	294.5
		141.453	294.3
		141.454	294.2
		141.455	294
		141.456	293.8
		141.457	293.6
		141.458	293.5
		141.459	293.3
		141.46	293.2
		141.461	293
		141.462	292.9
		141.464	292.8
		141.465	292.7
		141.466	292.6
		141.467	292.5
		141.468	292.4
		141.469	292.4
		141.47	292.3
		141.471	292.3
		141.472	292.3
		141.473	292.2
		141.474	292.2
		141.476	292.2
		141.477	292.1
		141.478	292.1
		141.479	292.1
		141.48	292.1
		141.481	292.1
		141.482	292
		141.483	292
		141.484	292
		141.485	292
		141.486	292
		141.487	292
		141.489	292
		141.49	291.9
		141.491	291.9
		141.492	291.9
		141.493	291.9
		141.494	291.9
		141.495	291.9
		141.496	291.9
		141.497	291.8
		141.498	291.8
		141.499	291.8
		141.501	291.8
		141.502	291.8
		141.503	291.8
		141.504	291.8
		141.505	291.8
		141.506	291.7
		141.507	291.7
		141.508	291.7
		141.509	291.7
		141.51	291.7
		141.511	291.7
		141.512	291.7
		141.514	291.7
		141.515	291.7
		141.516	291.7
		141.517	291.7
		141.518	291.6
		141.519	291.6
		141.52	291.6
		141.521	291.6
		141.522	291.6
		141.523	291.6
		141.524	291.6
		141.525	291.6
		141.527	291.6
		141.528	291.5
		141.529	291.5
		141.53	291.5
		141.531	291.5
		141.532	291.5
		141.533	291.5
		141.534	291.5
		141.535	291.5
		141.536	291.5
		141.537	291.5
		141.539	291.5
		141.54	291.5
		141.541	291.4
		141.542	291.4
		141.543	291.4
		141.544	291.4
		141.545	291.4
		141.546	291.4
		141.547	291.4
		141.548	291.4
		141.549	291.4
		141.55	291.4
		141.552	291.4
		141.553	291.4
		141.554	291.4
		141.555	291.3
		141.556	291.3
		141.557	291.3
		141.558	291.3
		141.559	291.3
		141.56	291.3
		141.561	291.3
		141.562	291.3
		141.564	291.3
		141.565	291.3
		141.566	291.3
		141.567	291.3
		141.568	291.3
		141.569	291.3
		141.57	291.3
		141.571	291.2
		141.572	291.2
		141.573	291.2
		141.574	291.2
		141.575	291.2
		141.577	291.2
		141.578	291.2
		141.579	291.2
		141.58	291.2
		141.581	291.2
		141.582	291.2
		141.583	291.2
		141.584	291.2
		141.585	291.2
		141.586	291.2
		141.587	291.2
		141.589	291.2
		141.59	291.2
		141.591	291.1
		141.592	291.2
		141.593	291.1
		141.594	291.1
		141.595	291.1
		141.596	291.1
		141.597	291.1
		141.598	291.1
		141.599	291.1
		141.6	291.1
		141.602	291.1
		141.603	291.1
		141.604	291.1
		141.605	291.1
		141.606	291.1
		141.607	291
		141.608	291.1
		141.609	291.1
		141.61	291
		141.611	291
		141.612	291
		141.614	291
		141.615	291
		141.616	291
		141.617	291
		141.618	291
		141.619	291
		141.62	291
		141.621	291
		141.622	291
		141.623	291
		141.624	291
		141.625	291
		141.627	291
		141.628	291
		141.629	291
		141.63	291
		141.631	291
		141.632	291
		141.633	290.9
		141.634	291
		141.635	290.9
		141.636	290.9
		141.637	290.9
		141.638	290.9
		141.64	290.9
		141.641	290.9
		141.642	290.9
		141.643	290.9
		141.644	290.9
		141.645	290.9
		141.646	290.9
		141.647	290.9
		141.648	290.9
		141.649	290.9
		141.65	290.9
		141.652	290.9
		141.653	290.9
		141.654	290.9
		141.655	290.8
		141.687	290.7
		141.72	290.6
		141.753	290.4
		141.785	290.3
		141.818	290.2
		141.85	290.1
		141.883	290
		141.916	289.9
		141.948	289.8
		141.981	289.7
		142.013	289.6
		142.046	289.6
		142.079	289.5
		142.111	289.4
		142.144	289.3
		142.176	289.3
		142.209	289.2
		142.241	289.1
		142.274	289
		142.307	289
		142.339	288.9
		142.372	288.8
		142.404	288.8
		142.437	288.7
		142.47	288.7
		142.502	288.6
		142.535	288.6
		142.567	288.5
		142.6	288.5
		142.633	288.5
		142.665	288.4
		142.698	288.3
		142.73	288.3
		142.763	288.3
		142.796	288.2
		142.828	288.2
		142.861	288.1
		142.893	288.1
		142.926	288.1
		142.959	288
		142.991	288
		143.024	288
		143.056	287.9
		143.089	287.9
		143.122	287.8
		143.154	287.8
		143.187	287.8
		143.219	287.7
		143.252	287.7
		143.284	287.7
		143.317	287.6
		143.35	287.6
		143.382	287.6
		143.415	287.6
		143.447	287.6
		143.48	287.5
		143.513	287.5
		143.545	287.5
		143.578	287.4
		143.61	287.4
		143.643	287.4
		143.676	287.4
		143.708	287.3
		143.741	287.3
		143.773	287.3
		143.806	287.3
		143.839	287.2
		143.871	287.2
		143.904	287.2
		143.936	287.2
		143.969	287.1
		144.002	287.1
		144.034	287.1
		144.067	287.1
		144.099	287.1
		144.132	287
		144.165	287
		144.197	287
		144.23	287
		144.262	287
		144.295	286.9
		144.327	286.9
		144.36	286.9
		144.393	286.9
		144.425	286.9
		144.458	286.9
		144.49	286.8
		144.523	286.8
		144.556	286.8
		144.588	286.8
		144.621	286.8
		144.653	286.8
		144.686	286.8
		144.719	286.8
		144.751	286.8
		144.784	286.7
		144.816	286.8
		144.849	286.7
		144.882	286.7
		144.914	286.7
		144.947	286.7
		144.979	286.7
		145.012	286.7
		145.045	286.7
		145.077	286.7
		145.11	286.6
		145.142	286.7
		145.175	286.6
		145.208	286.6
		145.24	286.6
		145.273	286.6
		145.305	286.6
		145.338	286.6
		145.37	286.5
		145.403	286.5
		145.436	286.5
		145.468	286.5
		145.501	286.5
		145.533	286.5
		145.566	286.5
		145.599	286.4
		145.631	286.4
		145.664	286.4
		145.696	286.4
		145.729	286.3
		145.762	286.3
		145.794	286.3
		145.827	286.3
		145.859	286.3
		145.892	286.3
		145.925	286.2
		145.957	286.2
		145.99	286.2
		146.022	286.2
		146.055	286.2
		146.088	286.1
		146.12	286.1
		146.153	286.1
		146.185	286.1
		146.218	286.1
		146.251	286
		146.283	286
		146.316	286
		146.348	285.9
		146.381	285.9
		146.413	285.9
		146.446	285.9
		146.479	285.9
		146.511	285.8
		146.544	285.8
		146.576	285.8
		146.609	285.7
		146.642	285.7
		146.674	285.7
		146.707	285.7
		146.739	285.7
		146.772	285.6
		146.805	285.6
		146.837	285.6
		146.87	285.5
		146.902	285.5
		146.935	285.5
		146.968	285.5
		147	285.5
		147.033	285.4
		147.065	285.4
		147.098	285.4
		147.131	285.4
		147.163	285.4
		147.196	285.4
		147.228	285.3
		147.261	285.3
		147.294	285.3
		147.326	285.3
		147.359	285.3
		147.391	285.3
		147.424	285.2
		147.456	285.2
		147.489	285.2
		147.522	285.2
		147.554	285.2
		147.587	285.2
		147.619	285.2
		147.652	285.2
		147.685	285.2
		147.717	285.2
		147.75	285.2
		147.782	285.1
		147.815	285.1
		147.848	285.1
		147.88	285.1
		147.913	285.1
		147.945	285.1
		147.978	285.1
		148.011	285.1
		148.043	285.1
		148.076	285.1
		148.108	285.1
		148.141	285.1
		148.174	285.1
		148.206	285.1
		148.239	285.1
		148.271	285.1
		148.304	285.1
		148.337	285.1
		148.369	285.1
		148.402	285
		148.434	285
		148.467	285
		148.499	285
		148.532	285
		148.565	285
		148.597	285
		148.63	285
		148.662	285
		148.695	285
		148.728	285
		148.76	285
		148.793	285
		148.825	285
		148.858	285
		148.891	285
		148.923	285
		148.956	285
		148.988	285
		149.021	285
		149.054	285
		149.086	285
		149.119	285
		149.151	285
		149.184	285
		149.217	285
		149.249	285
		149.282	285
		149.314	285
		149.347	284.9
		149.38	285
		149.412	284.9
		149.445	284.9
		149.477	284.9
		149.51	284.9
		149.542	284.9
		149.575	284.9
		149.608	284.9
		149.64	284.9
		149.673	284.9
		149.705	284.9
		149.738	284.9
		149.771	284.9
		149.803	284.9
		149.836	284.9
		149.868	284.9
		149.901	284.9
		149.934	284.9
		149.966	284.9
		149.999	284.9
		150.031	284.9
		150.064	285
		150.097	284.9
		150.129	285
		150.162	285
		150.194	285
		150.227	285
		150.26	285
		150.292	285.1
		150.325	285.1
		150.357	285.1
		150.39	285.1
		150.423	285.1
		150.455	285.1
		150.488	285.1
		150.52	285.1
		150.553	285.1
		150.585	285.1
		150.618	285.1
		150.651	285.1
		150.683	285.1
		150.716	285.1
		150.748	285.1
		150.781	285.1
		150.814	285.1
		150.846	285.1
		150.879	285.1
		150.911	285
		150.944	285
		150.977	285
		151.009	285
		151.042	285
		151.074	285
		151.107	285
		151.14	285
		151.172	285
		151.205	285
		151.237	285
		151.27	285
		151.303	284.9
		151.335	284.9
		151.368	284.9
		151.4	284.9
		151.433	284.9
		151.466	284.9
		151.498	284.9
		151.531	284.9
		151.563	284.9
		151.596	284.9
		151.628	284.9
		151.661	284.8
		151.694	284.9
		151.726	284.8
		151.759	284.9
		151.791	284.8
		151.824	284.8
		151.857	284.8
		151.889	284.8
		151.922	284.8
		151.954	284.8
		151.987	284.8
		152.02	284.8
		152.052	284.8
		152.085	284.8
		152.117	284.8
		152.15	284.8
		152.183	284.8
		152.215	284.8
		152.248	284.8
		152.28	284.7
		152.313	284.8
		152.346	284.8
		152.378	284.7
		152.411	284.7
		152.443	284.7
		152.476	284.8
		152.509	284.8
		152.541	284.7
		152.574	284.7
		152.606	284.8
		152.639	284.7
		152.671	284.7
		152.704	284.7
		152.737	284.7
		152.769	284.7
		152.802	284.7
		152.834	284.7
		152.867	284.7
		152.9	284.7
		152.932	284.7
		152.965	284.7
		152.997	284.7
		153.03	284.7
		153.063	284.7
		153.095	284.7
		153.128	284.7
		153.16	284.7
		153.193	284.7
		153.226	284.7
		153.258	284.7
		153.291	284.7
		153.323	284.7
		153.356	284.7
		153.389	284.7
		153.421	284.7
		153.454	284.7
		153.486	284.7
		153.519	284.7
		153.552	284.7
		153.584	284.7
		153.617	284.7
		153.649	284.8
		153.682	284.8
		153.714	284.8
		153.747	284.8
	Evaporation 2	361.425	339.4
		361.429	337.8
		361.434	337.2
		361.438	336.6
		361.442	336.1
		361.447	335.7
		361.451	335.3
		361.455	334.9
		361.46	334.6
		361.464	334.3
		361.468	334
		361.473	333.7
		361.477	333.5
		361.481	333.2
		361.486	333
		361.49	332.8
		361.495	332.6
		361.499	332.4
		361.503	332.2
		361.508	332
		361.512	331.8
		361.516	331.7
		361.521	331.5
		361.525	331.4
		361.529	331.3
		361.534	331.2
		361.538	331.1
		361.542	331.1
		361.547	331
		361.551	331
		361.555	330.9
		361.56	330.9
		361.564	330.8
		361.568	330.8
		361.573	330.7
		361.577	330.7
		361.581	330.7
		361.586	330.6
		361.59	330.6
		361.594	330.6
		361.599	330.5
		361.603	330.5
		361.608	330.5
		361.612	330.5
		361.616	330.4
		361.621	330.4
		361.625	330.4
		361.629	330.4
		361.634	330.4
		361.638	330.4
		361.642	330.3
		361.647	330.3
		361.651	330.3
		361.655	330.3
		361.66	330.3
		361.664	330.3
		361.668	330.2
		361.673	330.2
		361.677	330.2
		361.681	330.2
		361.686	330.2
		361.69	330.2
		361.694	330.2
		361.699	330.1
		361.703	330.1
		361.707	330.1
		361.712	330.1
		361.716	330.1
		361.721	330.1
		361.725	330.1
		361.729	330
		361.734	330
		361.738	330
		361.742	330
		361.747	330
		361.751	330
		361.755	330
		361.76	330
		361.764	330
		361.768	329.9
		361.773	329.9
		361.777	329.9
		361.781	329.9
		361.786	329.9
		361.79	329.9
		361.794	329.9
		361.799	329.9
		361.803	329.9
		361.807	329.9
		361.812	329.8
		361.816	329.8
		361.82	329.8
		361.825	329.8
		361.829	329.8
		361.834	329.8
		361.838	329.8
		361.842	329.8
		361.847	329.8
		361.851	329.8
		361.855	329.8
		361.86	329.7
		361.864	329.7
		361.868	329.7
		361.873	329.7
		361.877	329.7
		361.881	329.7
		361.886	329.7
		361.89	329.7
		361.894	329.7
		361.899	329.7
		361.903	329.7
		361.907	329.6
		361.912	329.6
		361.916	329.6
		361.92	329.6
		361.925	329.6
		361.929	329.6
		361.933	329.6
		361.938	329.6
		361.942	329.6
		361.947	329.6
		361.951	329.6
		361.955	329.6
		361.96	329.5
		361.964	329.5
		361.968	329.5
		361.973	329.5
		361.977	329.5
		361.981	329.5
		361.986	329.5
		361.99	329.5
		361.994	329.5
		361.999	329.5
		362.003	329.5
		362.007	329.5
		362.012	329.5
		362.016	329.5
		362.02	329.5
		362.025	329.5
		362.029	329.5
		362.033	329.4
		362.038	329.4
		362.042	329.4
		362.046	329.4
		362.051	329.4
		362.055	329.4
		362.059	329.4
		362.064	329.4
		362.068	329.4
		362.073	329.4
		362.077	329.4
		362.081	329.4
		362.086	329.4
		362.09	329.4
		362.094	329.4
		362.099	329.3
		362.103	329.3
		362.107	329.3
		362.112	329.3
		362.116	329.3
		362.12	329.3
		362.125	329.3
		362.129	329.3
		362.133	329.3
		362.138	329.3
		362.142	329.3
		362.146	329.3
		362.151	329.3
		362.155	329.3
		362.159	329.3
		362.164	329.2
		362.168	329.2
		362.172	329.2
		362.177	329.2
		362.181	329.2
		362.186	329.2
		362.19	329.2
		362.194	329.2
		362.199	329.2
		362.203	329.2
		362.207	329.2
		362.212	329.2
		362.216	329.2
		362.22	329.2
		362.225	329.2
		362.229	329.2
		362.233	329.2
		362.238	329.2
		362.242	329.1
		362.246	329.1
		362.251	329.1
		362.255	329.1
		362.259	329.1
		362.264	329.1
		362.268	329.1
		362.272	329.1
		362.277	329.1
		362.281	329.1
		362.285	329.1
		362.29	329.1
		362.294	329.1
		362.425	328.9
		362.555	328.8
		362.685	328.7
		362.816	328.6
		362.946	328.4
		363.076	328.3
		363.207	328.2
		363.337	328.1
		363.468	328
		363.598	327.9
		363.728	327.8
		363.859	327.8
		363.989	327.7
		364.119	327.6
		364.25	327.5
		364.38	327.4
		364.511	327.4
		364.641	327.3
		364.771	327.3
		364.902	327.2
		365.032	327.1
		365.162	327.1
		365.293	327
		365.423	326.9
		365.554	326.9
		365.684	326.9
		365.814	326.8
		365.945	326.8
		366.075	326.7
		366.205	326.7
		366.336	326.6
		366.466	326.6
		366.597	326.5
		366.727	326.5
		366.857	326.5
		366.988	326.4
		367.118	326.4
		367.248	326.3
		367.379	326.3
		367.509	326.3
		367.64	326.2
		367.77	326.2
		367.9	326.1
		368.031	326.1
		368.161	326.1
		368.291	326
		368.422	326
		368.552	325.9
		368.683	325.9
		368.813	325.9
		368.943	325.8
		369.074	325.8
		369.204	325.8
		369.334	325.7
		369.465	325.7
		369.595	325.6
		369.726	325.6
		369.856	325.5
		369.986	325.5
		370.117	325.4
		370.247	325.4
		370.377	325.4
		370.508	325.3
		370.638	325.3
		370.769	325.2
		370.899	325.2
		371.029	325.1
		371.16	325.1
		371.29	325.1
		371.42	325
		371.551	325
		371.681	325
		371.812	324.9
		371.942	324.9
		372.072	324.9
		372.203	324.8
		372.333	324.8
		372.463	324.7
		372.594	324.7
		372.724	324.7
		372.855	324.6
		372.985	324.6
		373.115	324.6
		373.246	324.6
		373.376	324.5
		373.506	324.5
		373.637	324.5
	Insert	140	300.7
		140.348	299.7
		140.695	298.7
		141.043	298.3
		141.391	297.6
		141.738	297.1
		142.086	296.7
		142.434	296.2
		142.781	295.9
		143.129	295.5
		143.477	295.3
		143.824	295
		144.172	294.7
		144.52	294.5
		144.867	294.3
		145.215	294.2
		145.563	294
		145.91	293.8
		146.258	293.6
		146.606	293.5
		146.953	293.3
		147.301	293.2
		147.649	293
		147.996	292.9
		148.344	292.8
		148.692	292.7
		149.039	292.6
		149.387	292.5
		149.735	292.4
		150.082	292.4
		150.43	292.3
		150.778	292.3
		151.125	292.3
		151.473	292.2
		151.821	292.2
		152.168	292.2
		152.516	292.1
		152.864	292.1
		153.211	292.1
		153.559	292.1
		153.907	292.1
		154.254	292
		154.602	292
		154.95	292
		155.297	292
		155.645	292
		155.993	292
		156.34	292
		156.688	291.9
		157.036	291.9
		157.383	291.9
		157.731	291.9
		158.079	291.9
		158.426	291.9
		158.774	291.9
		159.122	291.8
		159.469	291.8
		159.817	291.8
		160.165	291.8
		160.512	291.8
		160.86	291.8
		161.208	291.8
		161.555	291.8
		161.903	291.7
		162.251	291.7
		162.598	291.7
		162.946	291.7
		163.294	291.7
		163.641	291.7
		163.989	291.7
		164.337	291.7
		164.684	291.7
		165.032	291.7
		165.38	291.7
		165.727	291.6
		166.075	291.6
		166.423	291.6
		166.77	291.6
		167.118	291.6
		167.466	291.6
		167.813	291.6
		168.161	291.6
		168.509	291.6
		168.856	291.5
		169.204	291.5
		169.552	291.5
		169.899	291.5
		170.247	291.5
		170.595	291.5
		170.942	291.5
		171.29	291.5
		171.638	291.5
		171.985	291.5
		172.333	291.5
		172.681	291.5
		173.028	291.4
		173.376	291.4
		173.724	291.4
		174.071	291.4
		174.419	291.4
		174.767	291.4
		175.114	291.4
		175.462	291.4
		175.81	291.4
		176.157	291.4
		176.505	291.4
		176.853	291.4
		177.2	291.4
		177.548	291.3
		177.896	291.3
		178.243	291.3
		178.591	291.3
		178.939	291.3
		179.286	291.3
		179.634	291.3
		179.982	291.3
		180.329	291.3
		180.677	291.3
		181.025	291.3
		181.372	291.3
		181.72	291.3
		182.068	291.3
		182.415	291.3
		182.763	291.2
		183.111	291.2
		183.458	291.2
		183.806	291.2
		184.154	291.2
		184.501	291.2
		184.849	291.2
		185.197	291.2
		185.544	291.2
		185.892	291.2
		186.24	291.2
		186.587	291.2
		186.935	291.2
		187.283	291.2
		187.63	291.2
		187.978	291.2
		188.326	291.2
		188.673	291.2
		189.021	291.1
		189.369	291.2
		189.716	291.1
		190.064	291.1
		190.412	291.1
		190.759	291.1
		191.107	291.1
		191.455	291.1
		191.802	291.1
		192.15	291.1
		192.498	291.1
		192.845	291.1
		193.193	291.1
		193.541	291.1
		193.888	291.1
		194.236	291
		194.584	291.1
		194.931	291.1
		195.279	291
		195.627	291
		195.974	291
		196.322	291
		196.67	291
		197.017	291
		197.365	291
		197.713	291
		198.06	291
		198.408	291
		198.756	291
		199.103	291
		199.451	291
		199.799	291
		200.146	291
		200.494	291
		200.842	291
		201.189	291
		201.537	291
		201.885	291
		202.232	291
		202.58	290.9
		202.928	291
		203.275	290.9
		203.623	290.9
		203.971	290.9
		204.318	290.9
		204.666	290.9
		205.014	290.9
		205.361	290.9
		205.709	290.9
		206.057	290.9
		206.404	290.9
		206.752	290.9
		207.1	290.9
		207.447	290.9
		207.795	290.9
		208.143	290.9
		208.49	290.9
		208.838	290.9
		209.186	290.9
		209.533	290.8
		219.963	290.7
		230.393	290.6
		240.823	290.4
		251.253	290.3
		261.683	290.2
		272.113	290.1
		282.543	290
		292.973	289.9
		303.403	289.8
		313.833	289.7
		324.263	289.6
		334.693	289.6
		345.123	289.5
		355.553	289.4
		365.983	289.3
		376.413	289.3
		386.843	289.2
		397.273	289.1
		407.703	289
		418.133	289
		428.563	288.9
		438.993	288.8
		449.423	288.8
		459.853	288.7
		470.283	288.7
		480.713	288.6
		491.143	288.6
		501.573	288.5
		512.003	288.5
		522.433	288.5
		532.863	288.4
		543.293	288.3
		553.723	288.3
		564.153	288.3
		574.583	288.2
		585.013	288.2
		595.443	288.1
		605.873	288.1
		616.303	288.1
		626.733	288
		637.163	288
		647.593	288
		658.023	287.9
		668.453	287.9
		678.883	287.8
		689.313	287.8
		699.743	287.8
		710.173	287.7
		720.603	287.7
		731.033	287.7
		741.463	287.6
		751.893	287.6
		762.323	287.6
		772.753	287.6
		783.183	287.6
		793.613	287.5
		804.043	287.5
		814.473	287.5
		824.903	287.4
		835.333	287.4
		845.763	287.4
		856.193	287.4
		866.623	287.3
		877.053	287.3
		887.483	287.3
		897.913	287.3
		908.343	287.2
		918.773	287.2
		929.203	287.2
		939.633	287.2
		950.063	287.1
		960.493	287.1
		970.923	287.1
		981.353	287.1
		991.783	287.1
		1002.21	287
		1012.64	287
		1023.07	287
		1033.5	287
		1043.93	287
		1054.36	286.9
		1064.79	286.9
		1075.22	286.9
		1085.65	286.9
		1096.08	286.9
		1106.51	286.9
		1116.94	286.8
		1127.37	286.8
		1137.8	286.8
		1148.23	286.8
		1158.66	286.8
		1169.09	286.8
		1179.52	286.8
		1189.95	286.8
		1200.38	286.8
		1210.81	286.7
		1221.24	286.8
		1231.67	286.7
		1242.1	286.7
		1252.53	286.7
		1262.96	286.7
		1273.39	286.7
		1283.82	286.7
		1294.25	286.7
		1304.68	286.7
		1315.11	286.6
		1325.54	286.7
		1335.97	286.6
		1346.4	286.6
		1356.83	286.6
		1367.26	286.6
		1377.69	286.6
		1388.12	286.6
		1398.55	286.5
		1408.98	286.5
		1419.41	286.5
		1429.84	286.5
		1440.27	286.5
		1450.7	286.5
		1461.13	286.5
		1471.56	286.4
		1481.99	286.4
		1492.42	286.4
		1502.85	286.4
		1513.28	286.3
		1523.71	286.3
		1534.14	286.3
		1544.57	286.3
		1555	286.3
		1565.43	286.3
		1575.86	286.2
		1586.29	286.2
		1596.72	286.2
		1607.15	286.2
		1617.58	286.2
		1628.01	286.1
		1638.44	286.1
		1648.87	286.1
		1659.3	286.1
		1669.73	286.1
		1680.16	286
		1690.59	286
		1701.02	286
		1711.45	285.9
		1721.88	285.9
		1732.31	285.9
		1742.74	285.9
		1753.17	285.9
		1763.6	285.8
		1774.03	285.8
		1784.46	285.8
		1794.89	285.7
		1805.32	285.7
		1815.75	285.7
		1826.18	285.7
		1836.61	285.7
		1847.04	285.6
		1857.47	285.6
		1867.9	285.6
		1878.33	285.5
		1888.76	285.5
		1899.19	285.5
		1909.62	285.5
		1920.05	285.5
		1930.48	285.4
		1940.91	285.4
		1951.34	285.4
		1961.77	285.4
		1972.2	285.4
		1982.63	285.4
		1993.06	285.3
		2003.49	285.3
		2013.92	285.3
		2024.35	285.3
		2034.78	285.3
		2045.21	285.3
		2055.64	285.2
		2066.07	285.2
		2076.5	285.2
		2086.93	285.2
		2097.36	285.2
		2107.79	285.2
		2118.22	285.2
		2128.65	285.2
		2139.08	285.2
		2149.51	285.2
		2159.94	285.2
		2170.37	285.1
		2180.8	285.1
		2191.23	285.1
		2201.66	285.1
		2212.09	285.1
		2222.52	285.1
		2232.95	285.1
		2243.38	285.1
		2253.81	285.1
		2264.24	285.1
		2274.67	285.1
		2285.1	285.1
		2295.53	285.1
		2305.96	285.1
		2316.39	285.1
		2326.82	285.1
		2337.25	285.1
		2347.68	285.1
		2358.11	285.1
		2368.54	285
		2378.97	285
		2389.4	285
		2399.83	285
		2410.26	285
		2420.69	285
		2431.12	285
		2441.55	285
		2451.98	285
		2462.41	285
		2472.84	285
		2483.27	285
		2493.7	285
		2504.13	285
		2514.56	285
		2524.99	285
		2535.42	285
		2545.85	285
		2556.28	285
		2566.71	285
		2577.14	285
		2587.57	285
		2598	285
		2608.43	285
		2618.86	285
		2629.29	285
		2639.72	285
		2650.15	285
		2660.58	285
		2671.01	284.9
		2681.44	285
		2691.87	284.9
		2702.3	284.9
		2712.73	284.9
		2723.16	284.9
		2733.59	284.9
		2744.02	284.9
		2754.45	284.9
		2764.88	284.9
		2775.31	284.9
		2785.74	284.9
		2796.17	284.9
		2806.6	284.9
		2817.03	284.9
		2827.46	284.9
		2837.89	284.9
		2848.32	284.9
		2858.75	284.9
		2869.18	284.9
		2879.61	284.9
		2890.04	284.9
		2900.47	285
		2910.9	284.9
		2921.33	285
		2931.76	285
		2942.19	285
		2952.62	285
		2963.05	285
		2973.48	285.1
		2983.91	285.1
		2994.34	285.1
		3004.77	285.1
		3015.2	285.1
		3025.63	285.1
		3036.06	285.1
		3046.49	285.1
		3056.92	285.1
		3067.35	285.1
		3077.78	285.1
		3088.21	285.1
		3098.64	285.1
		3109.07	285.1
		3119.5	285.1
		3129.93	285.1
		3140.36	285.1
		3150.79	285.1
		3161.22	285.1
		3171.65	285
		3182.08	285
		3192.51	285
		3202.94	285
		3213.37	285
		3223.8	285
		3234.23	285
		3244.66	285
		3255.09	285
		3265.52	285
		3275.95	285
		3286.38	285
		3296.81	284.9
		3307.24	284.9
		3317.67	284.9
		3328.1	284.9
		3338.53	284.9
		3348.96	284.9
		3359.39	284.9
		3369.82	284.9
		3380.25	284.9
		3390.68	284.9
		3401.11	284.9
		3411.54	284.8
		3421.97	284.9
		3432.4	284.8
		3442.83	284.9
		3453.26	284.8
		3463.69	284.8
		3474.12	284.8
		3484.55	284.8
		3494.98	284.8
		3505.41	284.8
		3515.84	284.8
		3526.27	284.8
		3536.7	284.8
		3547.13	284.8
		3557.56	284.8
		3567.99	284.8
		3578.42	284.8
		3588.85	284.8
		3599.28	284.8
		3609.71	284.7
		3620.14	284.8
		3630.57	284.8
		3641	284.7
		3651.43	284.7
		3661.86	284.7
		3672.29	284.8
		3682.72	284.8
		3693.15	284.7
		3703.58	284.7
		3714.01	284.8
		3724.44	284.7
		3734.87	284.7
		3745.3	284.7
		3755.73	284.7
		3766.16	284.7
		3776.59	284.7
		3787.02	284.7
		3797.45	284.7
		3807.88	284.7
		3818.31	284.7
		3828.74	284.7
		3839.17	284.7
		3849.6	284.7
		3860.03	284.7
		3870.46	284.7
		3880.89	284.7
		3891.32	284.7
		3901.75	284.7
		3912.18	284.7
		3922.61	284.7
		3933.04	284.7
		3943.47	284.7
		3953.9	284.7
		3964.33	284.7
		3974.76	284.7
		3985.19	284.7
		3995.62	284.7
		4006.05	284.7
		4016.48	284.7
		4026.91	284.7
		4037.34	284.7
		4047.77	284.8
		4058.2	284.8
		4068.63	284.8
		4079.06	284.8

## Sheet: Figure 2b
	RH (%)	L_eva (g m-2 min-1 MPa-1)	error on L_eva (g m-2 min-1 MPa-1)
	46.9	2.91962e-05	4.81585e-06
	53.2	2.56892e-05	7.91446e-06
	97.9	0.000574331	0.000873793
	88.9	9.7828e-05	6.78136e-05
	58.6	2.58511e-05	1.10233e-05
	70.1	3.53728e-05	1.85408e-05
	6.8	9.74639e-06	1.12555e-06
	28.5	2.5012e-05	2.02652e-06
	38.9	2.165e-05	4.15724e-06
	25.3	1.71718e-05	2.45938e-06
	21.3	1.45569e-05	2.28814e-06
	14.9	1.2937e-05	1.69524e-06

## Sheet: Figure 3e
	[CaCl2] (M)	Q (g min-1 m-2)	error on Q (g min-1 m-2)
	0	0.282	0.18
	0.1	0.222	0.24
	0.25	-0.174	0.15
	0.5	-0.192	0.24
	1	-1.05029	0.24
	1.25	-1.134	0.15
	1.8	-1.194	0.18
	2.5	-1.67385	0.24
	3	-2.16592	0.24

## Sheet: Figure 3f
	- Ψout	water content (%)	error on water content (%)
	371.792	1.89	3
	205.848	3.95	3
	149.567	2.61	3
	95.7924	-1.75	3
	56.5073	7.83784	3
	33.2302	13.2432	3
	17.7979	19.1892	3
	4.34571	34.8649	3

## Sheet: Figure 4a
	time (min)	Mass / dry mass
intact	60.741	5.92547
	61.0887	5.92367
	61.4363	5.92187
	61.784	5.92007
	62.1317	5.91827
	62.4793	5.91737
	62.827	5.91557
	63.1747	5.91467
	63.5223	5.91287
	63.87	5.91197
	64.2177	5.91197
	64.5653	5.94347
	64.913	5.93177
	65.2607	5.92997
	65.6083	5.93177
	65.956	5.93267
	66.3037	5.92367
	66.6513	5.93177
	66.999	5.92637
	67.3467	5.93897
	67.6943	5.93177
	68.042	5.93537
	68.3897	5.92997
	68.7373	5.94257
	69.085	5.93807
	69.4327	5.93627
	69.7803	5.92547
	70.128	5.92907
	70.4757	5.93267
	70.8233	5.93447
	71.171	5.93087
	71.5187	5.93537
	71.8663	5.93627
	72.214	5.93537
	72.5617	5.93357
	72.9093	5.93537
	73.257	5.92997
	73.6047	5.93897
	73.9523	5.93447
	74.3	5.94527
	74.6477	5.93447
	74.9953	5.93267
	75.343	5.93537
	75.6907	5.93537
	76.0383	5.93897
	76.386	5.93807
	76.7337	5.93987
	77.0813	5.93717
	77.429	5.94257
	77.7767	5.93267
	78.1243	5.94077
	78.472	5.93897
	78.8197	5.93087
	79.1673	5.92907
	79.515	5.93627
	79.8627	5.93447
	80.2103	5.93537
	80.558	5.94437
	80.9057	5.93807
	81.2533	5.92907
	81.601	5.93087
	81.9487	5.93267
	82.2963	5.93537
	82.644	5.93177
	82.9917	5.93087
	83.3393	5.93357
	83.687	5.93177
	84.0347	5.93267
	84.3823	5.93717
	84.73	5.93897
	85.0777	5.92997
	85.4253	5.94167
	85.773	5.93267
	86.1207	5.92997
	86.4683	5.93447
	86.816	5.93447
	87.1637	5.92907
	87.5113	5.93897
	87.859	5.93537
	88.2067	5.93987
	88.5543	5.93357
	88.902	5.93807
	89.2497	5.93357
	89.5973	5.93357
	89.945	5.93447
	90.2927	5.93087
	90.6403	5.92637
	90.988	5.92727
	91.3357	5.93537
	91.6833	5.93897
	92.031	5.92997
	92.3787	5.93177
	92.7263	5.92907
	93.074	5.93717
	93.4217	5.93267
	93.7693	5.92997
	94.117	5.93177
	94.4647	5.93357
	94.8123	5.92907
	95.16	5.93537
	95.5077	5.92817
	95.8553	5.92997
	96.203	5.93357
	96.5507	5.93627
	96.8983	5.92277
	97.246	5.92907
	97.5937	5.92817
	97.9413	5.93267
	98.289	5.93177
	98.6367	5.93537
	98.9843	5.92997
	99.332	5.92367
	99.6797	5.93627
	100.027	5.92727
	100.375	5.94077
	100.723	5.92277
	101.07	5.93177
	101.418	5.92817
	101.766	5.93177
	102.113	5.92997
	102.461	5.93177
	102.809	5.93357
	103.156	5.92637
	103.504	5.92367
	103.852	5.93447
	104.199	5.92637
	104.547	5.92727
	104.895	5.92817
	105.242	5.92277
	105.59	5.91917
	105.938	5.92907
	106.285	5.92997
	106.633	5.93267
	106.981	5.93357
	107.328	5.92547
	107.676	5.93087
	108.024	5.92727
	108.371	5.92907
	108.719	5.92817
	109.067	5.92817
	109.414	5.92907
	109.762	5.92007
	110.11	5.92367
	110.457	5.92817
	110.805	5.92547
	111.153	5.93357
	111.5	5.92907
	111.848	5.92367
	112.196	5.92097
	112.543	5.92997
	112.891	5.92817
	113.239	5.91737
	113.586	5.92367
	113.934	5.92907
	114.282	5.92457
	114.629	5.92637
	114.977	5.92367
	115.325	5.92277
	115.672	5.92637
	116.02	5.92727
	116.368	5.92547
	116.715	5.92997
	117.063	5.92907
	117.411	5.92907
	117.758	5.93627
	118.106	5.93087
	118.454	5.92457
	118.801	5.92907
	119.149	5.92367
	119.497	5.92187
	119.844	5.91917
	120.192	5.92187
	120.54	5.92007
	120.887	5.92277
	121.235	5.93537
	121.583	5.92907
	121.93	5.93177
	122.278	5.92367
	122.626	5.92367
	122.973	5.92277
	123.321	5.92637
	123.669	5.92007
	124.016	5.92187
	124.364	5.92547
	124.712	5.92007
	125.059	5.92727
	125.407	5.92457
	125.755	5.91917
	126.102	5.92727
	126.45	5.92727
	126.798	5.92637
	127.145	5.92187
	127.493	5.92367
	127.841	5.92277
	128.188	5.92367
	128.536	5.92277
	128.884	5.92097
	129.231	5.92637
	129.579	5.92187
	129.927	5.92727
	130.274	5.92187
	130.622	5.92097
	130.97	5.92997
	131.317	5.92637
	131.665	5.92637
	132.013	5.92367
	132.36	5.92367
	132.708	5.93357
	133.056	5.92367
	133.403	5.92817
	133.751	5.92997
	134.099	5.91647
	134.446	5.92457
	134.794	5.92907
	135.142	5.92187
	135.489	5.92367
	135.837	5.92187
	136.185	5.92277
	136.532	5.92547
	136.88	5.92457
	137.228	5.91647
	137.575	5.92727
	137.923	5.92997
	138.271	5.93087
	138.618	5.92277
	138.966	5.92817
	139.314	5.92187
	139.661	5.92097
	140.009	5.92727
	140.357	5.92277
	140.704	5.92457
	141.052	5.92277
	141.4	5.92277
	141.747	5.92817
	142.095	5.92367
	142.443	5.92727
	142.79	5.92817
	143.138	5.92817
	143.486	5.91827
	143.833	5.92277
	144.181	5.92637
	144.529	5.92007
	144.876	5.92097
	145.224	5.92187
	145.572	5.92547
	145.919	5.92637
	146.267	5.92727
	146.615	5.92547
	146.962	5.92637
	147.31	5.91827
	147.658	5.92277
	148.005	5.92367
	148.353	5.92727
	148.701	5.91827
	149.048	5.91827
	149.396	5.91917
	149.744	5.92367
	150.091	5.91917
	150.439	5.91737
	150.787	5.92637
	151.134	5.91287
	151.482	5.92187
	151.83	5.93087
	152.177	5.92727
	152.525	5.92277
	152.873	5.92277
	153.22	5.92547
	153.568	5.92367
	153.916	5.92097
	154.263	5.92097
	154.611	5.91647
	154.959	5.92277
	155.306	5.92187
	155.654	5.92907
	156.002	5.92547
	156.349	5.91737
	156.697	5.92727
	157.045	5.92457
	157.392	5.91017
	157.74	5.92007
	158.088	5.91647
	158.435	5.92007
	158.783	5.92277
	159.131	5.92097
	159.478	5.92277
	159.826	5.92727
	160.174	5.92277
	160.521	5.91917
	160.869	5.92097
	161.217	5.92187
	161.564	5.92817
	161.912	5.92007
	162.26	5.92817
	162.607	5.91377
	162.955	5.93087
	163.303	5.92277
	163.65	5.92187
	163.998	5.92637
	164.346	5.91557
	164.693	5.92457
	165.041	5.92187
	165.389	5.92457
	165.736	5.91737
	166.084	5.92277
	166.432	5.92907
	166.779	5.91647
	167.127	5.92547
	167.475	5.92547
	167.822	5.92457
	168.17	5.92367
	168.518	5.92457
	168.865	5.92277
	169.213	5.92277
	169.561	5.92277
	169.908	5.92187
	170.256	5.92097
	170.604	5.92367
	170.951	5.91467
	171.299	5.91557
	171.647	5.92187
	171.994	5.92457
	172.342	5.92277
	172.69	5.92277
	173.037	5.92187
	173.385	5.91827
	173.733	5.92637
	174.08	5.92187
	174.428	5.92547
	174.776	5.91647
	175.123	5.92277
	175.471	5.92547
	175.819	5.92547
	176.166	5.92097
	176.514	5.92997
	176.862	5.92637
	177.209	5.92007
	177.557	5.92367
	177.905	5.92637
	178.252	5.92367
	178.6	5.92727
	178.948	5.91377
	179.295	5.91737
	179.643	5.92367
	179.991	5.92277
	180.338	5.91467
	180.686	5.92097
	181.034	5.92007
	181.381	5.91467
	181.729	5.92007
	182.077	5.92097
	182.424	5.91377
	182.772	5.91017
	183.12	5.91647
	183.467	5.92277
	183.815	5.92187
	184.163	5.92187
	184.51	5.91647
	184.858	5.92367
	185.206	5.91557
	185.553	5.92457
	185.901	5.91827
	186.249	5.91827
	186.596	5.92187
	186.944	5.91467
	187.292	5.92187
	187.639	5.91827
	187.987	5.91467
	188.335	5.91917
	188.682	5.92187
	189.03	5.91917
	189.378	5.91467
	189.725	5.91647
	190.073	5.91287
	190.421	5.91737
	190.768	5.92637
	191.116	5.92097
	191.464	5.91827
	191.811	5.92727
	192.159	5.91467
	192.507	5.92367
	192.854	5.91467
	193.202	5.91737
	193.55	5.91917
	193.897	5.92367
	194.245	5.91917
	194.593	5.91827
	194.94	5.92097
	195.288	5.91377
	195.636	5.92187
	195.983	5.92007
	196.331	5.91467
	196.679	5.91737
	197.026	5.90657
	197.374	5.92547
	197.722	5.92007
	198.069	5.91197
	198.417	5.91827
	198.765	5.91377
	199.112	5.91557
	199.46	5.91287
	199.808	5.91737
	200.155	5.91737
	200.503	5.92097
	200.851	5.91827
	201.198	5.91287
	201.546	5.93087
	201.894	5.92367
	202.241	5.92547
	202.589	5.91827
	202.937	5.92097
	203.284	5.91557
	203.632	5.92187
	203.98	5.91377
	204.327	5.92277
	204.675	5.91737
	205.023	5.92097
	205.37	5.91377
	205.718	5.91827
	206.066	5.91377
	206.413	5.90747
	206.761	5.91467
	207.109	5.91827
	207.456	5.91197
	207.804	5.90927
	208.152	5.91827
	208.499	5.92367
	208.847	5.91197
	209.195	5.91917
	209.542	5.91377
	209.89	5.91647
	210.238	5.92097
	210.585	5.91647
	210.933	5.92097
	211.281	5.91377
	211.628	5.91467
	211.976	5.91467
	212.324	5.92097
	212.671	5.91917
	213.019	5.91377
	213.367	5.91107
	213.714	5.91737
	214.062	5.91737
	214.41	5.91287
	214.757	5.92007
	215.105	5.90657
	215.453	5.91827
	215.8	5.92187
	216.148	5.91737
	216.496	5.91287
	216.843	5.91287
	217.191	5.91287
	217.539	5.91827
	217.886	5.90477
	218.234	5.91377
	218.582	5.91467
	218.929	5.91647
	219.277	5.92097
	219.625	5.92007
	219.972	5.91917
	220.32	5.90837
	220.668	5.91737
	221.015	5.91467
	221.363	5.91917
	221.711	5.91647
	222.058	5.91737
	222.406	5.91287
	222.754	5.91197
	223.101	5.90747
	223.449	5.91377
	223.797	5.91647
	224.144	5.91557
	224.492	5.92187
	224.84	5.91197
	225.187	5.91287
	225.535	5.91737
	225.883	5.91827
	226.23	5.91377
	226.578	5.92457
	226.926	5.90837
	227.273	5.91737
	227.621	5.91827
	227.969	5.90837
	228.316	5.91647
	228.664	5.92727
	229.012	5.90477
	229.359	5.92097
	229.707	5.91827
	230.055	5.91917
	230.402	5.91827
	230.75	5.91467
	231.098	5.91377
	231.445	5.91287
	231.793	5.92187
	232.141	5.92007
	232.488	5.91467
	232.836	5.92457
	233.184	5.91557
	233.531	5.91107
	233.879	5.91467
	234.227	5.91467
	234.574	5.92727
	234.922	5.91017
	235.27	5.91557
	235.617	5.92007
	235.965	5.91107
	236.313	5.91737
	236.66	5.91467
	237.008	5.90927
	237.356	5.91557
	237.703	5.92007
	238.051	5.91107
	238.399	5.91287
	238.746	5.90747
	239.094	5.91107
	239.442	5.91197
	239.789	5.91197
	240.137	5.91557
	240.485	5.90657
	240.832	5.91197
	241.18	5.91017
	241.528	5.91377
	241.875	5.90657
	242.223	5.91107
	242.571	5.91647
	242.918	5.90657
	243.266	5.91917
	243.614	5.90927
	243.961	5.91197
	244.309	5.91917
	244.657	5.91557
	245.004	5.91737
	245.352	5.91557
	245.7	5.90927
	246.047	5.90747
	246.395	5.90837
	246.743	5.91017
	247.09	5.91467
	247.438	5.90927
	247.786	5.91557
	248.133	5.91917
	248.481	5.91377
	248.829	5.90747
	249.176	5.91737
	249.524	5.91467
	249.872	5.91197
	250.219	5.91737
	250.567	5.91377
	250.915	5.90747
	251.262	5.90477
	251.61	5.90657
	251.958	5.91287
	252.305	5.90837
	252.653	5.91017
	253.001	5.91017
	253.348	5.91377
	253.696	5.91287
	254.044	5.90567
	254.391	5.90747
	254.739	5.91377
	255.087	5.91017
	255.434	5.91107
	255.782	5.91287
	256.13	5.91917
	256.477	5.91377
	256.825	5.90927
	257.173	5.91017
	257.52	5.91917
	257.868	5.91017
	258.216	5.91377
	258.563	5.91017
	258.911	5.90747
	259.259	5.91107
	259.606	5.91287
	259.954	5.91107
	260.302	5.90657
	260.649	5.91287
	260.997	5.91737
	261.345	5.91107
	261.692	5.91737
	262.04	5.91287
	262.388	5.91287
	262.735	5.90927
	263.083	5.90927
	263.431	5.91737
	263.778	5.91017
	264.126	5.90567
	264.474	5.91287
	264.821	5.91287
	265.169	5.90837
	265.517	5.91017
	265.864	5.90927
	266.212	5.90747
	266.56	5.91737
	266.907	5.91557
	267.255	5.90657
	267.603	5.91557
	267.95	5.91647
	268.298	5.90567
	268.646	5.91017
	268.993	5.91737
	269.341	5.91017
	269.689	5.91197
	270.036	5.91017
	270.384	5.91557
	270.732	5.91017
	271.079	5.90387
	271.427	5.90837
	271.775	5.90297
	272.122	5.91107
	272.47	5.91557
	272.818	5.90567
	273.165	5.90387
	273.513	5.91287
	273.861	5.90837
	274.208	5.90927
	274.556	5.91017
	274.904	5.91107
	275.251	5.90387
	275.599	5.91557
	275.947	5.91467
	276.294	5.90837
	276.642	5.90657
	276.99	5.90657
	277.337	5.91017
	277.685	5.91557
	278.033	5.91287
	278.38	5.90927
	278.728	5.90747
	279.076	5.91467
	279.423	5.90927
	279.771	5.91377
	280.119	5.90747
	280.466	5.90927
	280.814	5.91647
	281.162	5.90747
	281.509	5.91107
	281.857	5.91377
	282.205	5.90837
	282.552	5.91557
	282.9	5.90477
	283.248	5.91017
	283.595	5.90567
	283.943	5.89757
	284.291	5.90567
	284.638	5.91017
	284.986	5.91017
	285.334	5.91197
	285.681	5.91107
	286.029	5.90927
	286.377	5.90837
	286.724	5.90927
	287.072	5.90747
	287.42	5.90837
	287.767	5.91197
	288.115	5.91017
	288.463	5.90837
	288.81	5.91017
	289.158	5.91017
	289.506	5.90927
	289.853	5.90837
	290.201	5.90657
	290.549	5.91017
	290.896	5.90927
	291.244	5.90837
	291.592	5.90567
	291.939	5.90837
	292.287	5.90477
	292.635	5.91377
	292.982	5.90657
	293.33	5.90567
	293.678	5.91197
	294.025	5.90927
	294.373	5.91017
	294.721	5.90837
	295.068	5.91647
	295.416	5.90567
	295.764	5.91197
	296.111	5.91017
	296.459	5.89577
	296.807	5.90747
	297.154	5.90927
	297.502	5.91467
	297.85	5.90927
	298.197	5.90207
	298.545	5.91017
	298.893	5.91287
	299.24	5.91377
	299.588	5.90657
	299.936	5.91017
	300.283	5.90927
	300.631	5.91287
	300.979	5.90477
	301.326	5.90657
	301.674	5.90477
	302.022	5.90747
	302.369	5.90567
	302.717	5.90837
	303.065	5.90477
	303.412	5.90387
	303.76	5.90657
	304.108	5.90297
	304.455	5.90477
	304.803	5.91107
	305.151	5.90387
	305.498	5.90837
	305.846	5.90567
	306.194	5.90657
	306.541	5.91017
	306.889	5.91017
	307.237	5.90207
	307.584	5.90207
	307.932	5.90567
	308.28	5.89757
	308.627	5.90927
	308.975	5.90657
	309.323	5.90567
	309.67	5.90747
	310.018	5.91197
	310.366	5.90747
	310.713	5.90747
	311.061	5.90117
	311.409	5.90387
	311.756	5.90297
	312.104	5.90837
	312.452	5.90837
	312.799	5.90657
	313.147	5.90747
	313.495	5.90387
	313.842	5.91107
	314.19	5.90747
	314.538	5.91107
	314.885	5.90387
	315.233	5.89937
	315.581	5.90927
	315.928	5.90927
	316.276	5.90747
	316.624	5.91107
	316.971	5.90207
	317.319	5.90027
	317.667	5.89937
	318.014	5.90927
	318.362	5.90477
	318.71	5.90657
	319.057	5.90387
	319.405	5.90387
	319.753	5.90657
	320.1	5.91647
	320.448	5.89937
	320.796	5.90477
	321.143	5.91017
	321.491	5.91107
	321.839	5.90477
	322.186	5.90477
	322.534	5.91107
	322.882	5.90477
	323.229	5.90027
	323.577	5.89847
	323.925	5.90207
	324.272	5.90747
	324.62	5.90207
	324.968	5.90927
	325.315	5.90657
	325.663	5.90207
	326.011	5.91107
	326.358	5.90657
	326.706	5.90657
	327.054	5.91197
	327.401	5.91107
	327.749	5.90747
	328.097	5.90567
	328.444	5.90567
	328.792	5.91107
	329.14	5.91107
	329.487	5.91017
	329.835	5.90567
	330.183	5.90117
	330.53	5.90567
	330.878	5.91557
	331.226	5.91017
	331.573	5.90117
	331.921	5.90027
	332.269	5.90297
	332.616	5.90837
	332.964	5.89937
	333.312	5.90477
	333.659	5.90657
	334.007	5.90837
	334.355	5.90207
	334.702	5.90477
	335.05	5.90747
	335.398	5.91107
	335.745	5.89757
	336.093	5.90837
	336.441	5.90837
	336.788	5.91017
	337.136	5.90657
	337.484	5.89397
	337.831	5.90387
	338.179	5.91197
	338.527	5.90027
	338.874	5.90297
	339.222	5.90297
	339.57	5.90297
	339.917	5.90747
	340.265	5.90117
	340.613	5.90387
	340.96	5.90927
	341.308	5.90117
	341.656	5.90567
	342.003	5.90387
	342.351	5.90027
	342.699	5.90117
	343.046	5.90477
	343.394	5.90297
	343.742	5.90747
	344.089	5.89667
	344.437	5.90207
	344.785	5.90387
	345.132	5.90657
	345.48	5.90567
	345.828	5.90837
	346.175	5.90477
	346.523	5.90027
	346.871	5.90477
	347.218	5.90477
	347.566	5.90477
	347.914	5.91107
	348.261	5.90477
	348.609	5.90927
	348.957	5.90117
	349.304	5.90297
	349.652	5.90657
	350	5.90657
	350.347	5.90567
	350.695	5.90837
	351.043	5.90477
	351.39	5.90297
	351.738	5.89937
	352.086	5.90297
	352.433	5.91107
	352.781	5.90747
	353.129	5.91287
	353.476	5.90477
	353.824	5.91287
	354.172	5.90567
	354.519	5.89757
	354.867	5.90027
	355.215	5.90207
	355.562	5.90657
	355.91	5.91017
	356.258	5.90657
	356.605	5.90387
	356.953	5.90027
	357.301	5.91107
	357.648	5.90117
	357.996	5.90477
	358.344	5.90117
	358.691	5.89757
	359.039	5.89397
	359.387	5.90387
	359.734	5.90387
	360.082	5.90027
	360.43	5.91107
	360.777	5.90297
	361.125	5.90297
	361.473	5.90117
	361.82	5.90027
	362.168	5.90297
	362.516	5.89757
	362.863	5.90567
	363.211	5.90387
	363.559	5.90297
	363.906	5.90117
	364.254	5.90117
	364.602	5.89487
	364.949	5.90207
	365.297	5.90477
	365.645	5.89667
	365.992	5.90387
	366.34	5.89847
	366.688	5.90477
	367.035	5.90477
	367.383	5.89847
	367.731	5.90477
	368.078	5.89667
	368.426	5.90387
	368.774	5.90387
	369.121	5.89667
	369.469	5.90387
	369.817	5.89847
	370.164	5.90837
	370.512	5.90117
	370.86	5.90657
	371.207	5.89937
	371.555	5.89937
	371.903	5.89397
	372.25	5.89667
	372.598	5.89757
	372.946	5.89307
	373.293	5.90837
	373.641	5.89397
	373.989	5.89847
	374.336	5.89217
	374.684	5.89847
	375.032	5.90207
	375.379	5.90657
	375.727	5.89397
	376.075	5.89667
	376.422	5.90027
	376.77	5.89487
	377.118	5.90747
	377.465	5.89217
	377.813	5.90117
	378.161	5.89847
	378.508	5.89577
	378.856	5.90297
	379.204	5.90297
	379.551	5.89667
	379.899	5.91377
	380.247	5.90207
	380.594	5.89577
	380.942	5.89397
	381.29	5.89757
	381.637	5.90657
	381.985	5.89397
	382.333	5.90747
	382.68	5.90117
	383.028	5.90027
	383.376	5.90117
	383.723	5.89487
	384.071	5.89397
	384.419	5.90747
	384.766	5.90117
	385.114	5.89847
	385.462	5.90027
	385.809	5.90117
	386.157	5.89847
	386.505	5.89487
	386.852	5.89397
	387.2	5.89937
	387.548	5.90477
	387.895	5.89037
	388.243	5.89667
	388.591	5.89307
	388.938	5.90207
	389.286	5.90297
	389.634	5.89937
	389.981	5.89667
	390.329	5.90027
	390.677	5.90297
	391.024	5.89577
	391.372	5.90027
	391.72	5.90027
	392.067	5.90657
	392.415	5.90297
	392.763	5.90297
	393.11	5.89667
	393.458	5.90027
	393.806	5.89847
	394.153	5.90117
	394.501	5.89667
	394.849	5.89847
	395.196	5.89577
	395.544	5.89397
	395.892	5.89667
	396.239	5.89937
	396.587	5.90117
	396.935	5.89757
	397.282	5.90207
	397.63	5.90207
	397.978	5.90027
	398.325	5.90027
	398.673	5.90027
	399.021	5.90567
	399.368	5.89757
	399.716	5.89577
	400.064	5.89577
	400.411	5.90117
	400.759	5.90117
	401.107	5.90747
	401.454	5.89757
	401.802	5.89937
	402.15	5.89847
	402.497	5.90207
	402.845	5.89307
	403.193	5.89487
	403.54	5.90117
	403.888	5.89217
	404.236	5.89667
	404.583	5.89667
	404.931	5.90027
	405.279	5.89667
	405.626	5.90657
	405.974	5.89127
	406.322	5.90117
	406.669	5.89577
	407.017	5.90117
	407.365	5.89307
	407.712	5.89487
	408.06	5.89487
	408.408	5.89037
	408.755	5.90477
	409.103	5.90027
	409.451	5.90027
	409.798	5.89847
	410.146	5.89847
	410.494	5.90027
	410.841	5.89757
	411.189	5.88947
	411.537	5.90027
	411.884	5.89667
	412.232	5.89217
	412.58	5.90117
	412.927	5.90297
	413.275	5.89847
	413.623	5.90117
	413.97	5.90027
	414.318	5.89577
	414.666	5.90207
	415.013	5.89667
	415.361	5.90027
	415.709	5.90387
	416.056	5.89127
	416.404	5.89847
	416.752	5.89307
	417.099	5.89577
	417.447	5.89667
	417.795	5.89757
	418.142	5.89847
	418.49	5.89397
	418.838	5.89037
	419.185	5.90117
	419.533	5.89757
	419.881	5.89487
	420.228	5.89217
	420.576	5.89847
	420.924	5.89487
	421.271	5.90117
	421.619	5.90207
	421.967	5.89577
	422.314	5.89577
	422.662	5.89487
	423.01	5.89127
	423.357	5.89127
	423.705	5.89577
	424.053	5.90297
	424.4	5.89847
	424.748	5.89487
	425.096	5.89397
	425.443	5.89757
	425.791	5.89667
	426.139	5.89217
	426.486	5.89667
	426.834	5.89487
	427.182	5.89217
	427.529	5.89397
	427.877	5.89577
	428.225	5.89127
	428.572	5.88857
	428.92	5.89397
	429.268	5.89577
	429.615	5.89937
	429.963	5.89397
	430.311	5.89217
	430.658	5.89847
	431.006	5.89847
	431.354	5.90027
	431.701	5.89577
	432.049	5.89127
	432.397	5.89757
	432.744	5.89127
	433.092	5.89217
	433.44	5.89397
	433.787	5.89397
	434.135	5.88677
	434.483	5.89397
	434.83	5.89397
	435.178	5.88857
	435.526	5.88677
	435.873	5.88857
	436.221	5.90297
	436.569	5.89757
	436.916	5.89667
	437.264	5.89037
	437.612	5.89397
	437.959	5.88677
	438.307	5.89487
	438.655	5.89937
	439.002	5.90117
	439.35	5.89127
	439.698	5.89217
	440.045	5.89037
	440.393	5.89937
	440.741	5.89487
	441.088	5.89577
	441.436	5.89667
	441.784	5.89487
	442.131	5.89937
	442.479	5.89667
	442.827	5.89847
	443.174	5.89037
	443.522	5.88407
	443.87	5.88407
	444.217	5.88677
	444.565	5.89487
	444.913	5.89757
	445.26	5.89397
	445.608	5.89037
	445.956	5.89397
	446.303	5.88947
	446.651	5.90477
	446.999	5.88497
	447.346	5.89667
	447.694	5.88857
	448.042	5.89847
	448.389	5.89127
	448.737	5.89127
	449.085	5.89307
	449.432	5.88767
	449.78	5.88947
	450.128	5.89397
	450.475	5.89577
	450.823	5.89307
	451.171	5.89127
	451.518	5.90297
	451.866	5.89397
	452.214	5.89847
	452.561	5.89217
	452.909	5.89037
	453.257	5.89577
	453.604	5.88587
	453.952	5.89757
	454.3	5.89937
	454.647	5.89037
	454.995	5.89397
	455.343	5.89217
	455.69	5.89937
	456.038	5.90297
	456.386	5.89307
	456.733	5.89037
	457.081	5.88677
	457.429	5.89127
	457.776	5.88677
	458.124	5.89127
	458.472	5.89577
	458.819	5.88677
	459.167	5.88497
	459.515	5.89577
	459.862	5.88587
	460.21	5.88947
	460.558	5.89397
	460.905	5.89127
	461.253	5.88947
	461.601	5.88947
	461.948	5.88767
	462.296	5.89037
	462.644	5.89487
	462.991	5.88767
	463.339	5.89037
	463.687	5.89127
	464.034	5.89037
	464.382	5.89307
	464.73	5.89307
	465.077	5.89577
	465.425	5.89397
	465.773	5.89217
	466.12	5.88677
	466.468	5.89667
	466.816	5.89667
	467.163	5.88857
	467.511	5.89667
	467.859	5.89217
	468.206	5.89397
	468.554	5.88497
	468.902	5.89307
	469.249	5.89397
	469.597	5.89577
	469.945	5.88857
	470.292	5.89307
	470.64	5.88767
	470.988	5.89217
	471.335	5.89577
	471.683	5.88677
	472.031	5.88587
	472.378	5.89577
	472.726	5.88947
	473.074	5.88947
	473.421	5.89307
	473.769	5.88857
	474.117	5.88677
	474.464	5.89217
	474.812	5.88767
	475.16	5.89307
	475.507	5.90207
	475.855	5.89217
	476.203	5.89937
	476.55	5.89217
	476.898	5.89397
	477.246	5.89397
	477.593	5.89127
	477.941	5.89667
	478.289	5.88677
	478.636	5.88857
	478.984	5.88857
	479.332	5.89577
	479.679	5.89127
	480.027	5.89127
	480.375	5.88497
	480.722	5.89847
	481.07	5.89667
	481.418	5.89757
	481.765	5.89757
	482.113	5.88317
	482.461	5.88857
	482.808	5.89397
	483.156	5.88677
	483.504	5.89487
	483.851	5.89487
	484.199	5.89397
	484.547	5.89127
	484.894	5.89037
	485.242	5.89397
	485.59	5.89307
	485.937	5.89937
	486.285	5.88407
	486.633	5.89577
	486.98	5.89217
	487.328	5.89307
	487.676	5.88947
	488.023	5.89577
	488.371	5.89127
	488.719	5.88497
	489.066	5.88857
	489.414	5.88947
	489.762	5.89667
	490.109	5.89577
	490.457	5.88857
	490.805	5.88857
	491.152	5.88947
	491.5	5.88947
	491.848	5.89307
	492.195	5.89847
	492.543	5.89127
	492.891	5.88587
	493.238	5.89127
	493.586	5.89307
	493.934	5.89217
	494.281	5.88857
	494.629	5.89217
	494.977	5.88857
	495.324	5.89757
	495.672	5.89757
	496.02	5.88227
	496.367	5.89217
	496.715	5.88947
	497.063	5.88677
	497.41	5.87867
	497.758	5.88767
	498.106	5.88767
	498.453	5.89307
	498.801	5.88767
	499.149	5.89037
	499.496	5.89487
	499.844	5.88767
	500.192	5.88857
	500.539	5.88857
	500.887	5.88947
	501.235	5.89217
	501.582	5.89397
	501.93	5.89127
	502.278	5.88767
	502.625	5.89037
	502.973	5.88947
	503.321	5.89037
	503.668	5.89667
	504.016	5.88677
	504.364	5.89037
	504.711	5.89667
	505.059	5.88677
	505.407	5.89217
	505.754	5.89217
	506.102	5.90297
	506.45	5.89217
	506.797	5.89037
	507.145	5.88767
	507.493	5.89307
	507.84	5.89667
	508.188	5.88767
	508.536	5.88857
	508.883	5.88137
	509.231	5.89577
	509.579	5.88317
	509.926	5.88587
	510.274	5.89217
	510.622	5.88497
	510.969	5.88047
	511.317	5.88497
	511.665	5.89217
	512.012	5.88497
	512.36	5.89127
	512.708	5.89127
	513.055	5.88497
	513.403	5.88947
	513.751	5.88857
	514.098	5.89037
	514.446	5.89127
	514.794	5.88407
	515.141	5.87867
	515.489	5.88677
	515.837	5.88857
	516.184	5.88947
	516.532	5.88857
	516.88	5.89037
	517.227	5.88587
	517.575	5.89127
	517.923	5.88677
	518.27	5.89127
	518.618	5.87867
	518.966	5.89127
	519.313	5.88767
	519.661	5.88497
	520.009	5.88767
	520.356	5.89037
	520.704	5.88767
	521.052	5.88587
	521.399	5.87777
	521.747	5.88497
	522.095	5.88497
	522.442	5.88857
	522.79	5.89037
	523.138	5.88677
	523.485	5.89307
	523.833	5.88317
	524.181	5.88407
	524.528	5.89577
	524.876	5.88677
	525.224	5.89127
	525.571	5.88767
	525.919	5.88497
	526.267	5.88677
	526.614	5.88497
	526.962	5.89217
	527.31	5.89037
	527.657	5.88227
	528.005	5.88857
	528.353	5.89127
	528.7	5.88227
	529.048	5.88407
	529.396	5.88677
	529.743	5.88317
	530.091	5.88767
	530.439	5.88137
	530.786	5.88857
	531.134	5.88947
	531.482	5.88407
	531.829	5.88137
	532.177	5.88947
	532.525	5.89217
	532.872	5.88497
	533.22	5.88407
	533.568	5.88767
	533.915	5.88047
	534.263	5.89037
	534.611	5.88767
	534.958	5.88587
	535.306	5.88677
	535.654	5.89037
	536.001	5.88587
	536.349	5.88857
	536.697	5.88947
	537.044	5.88677
	537.392	5.88857
	537.74	5.88407
	538.087	5.89037
	538.435	5.88677
	538.783	5.88587
	539.13	5.88317
	539.478	5.87777
	539.826	5.88407
	540.173	5.88407
	540.521	5.88767
	540.869	5.89127
	541.216	5.89037
	541.564	5.89037
	541.912	5.88947
	542.259	5.88677
	542.607	5.87957
	542.955	5.89667
	543.302	5.89307
	543.65	5.88857
	543.998	5.88587
	544.345	5.88677
	544.693	5.88137
	545.041	5.88317
	545.388	5.89037
	545.736	5.88587
	546.084	5.89037
	546.431	5.88587
	546.779	5.88137
	547.127	5.87867
	547.474	5.88767
	547.822	5.88497
	548.17	5.88047
	548.517	5.89307
	548.865	5.88407
	549.213	5.88857
	549.56	5.89937
	549.908	5.88227
	550.256	5.88677
	550.603	5.88857
	550.951	5.88497
	551.299	5.88857
	551.646	5.88227
	551.994	5.88407
	552.342	5.88137
	552.689	5.88677
	553.037	5.87957
	553.385	5.89037
	553.732	5.88677
	554.08	5.88947
	554.428	5.88947
	554.775	5.87957
	555.123	5.89217
	555.471	5.89037
	555.818	5.88317
	556.166	5.88587
	556.514	5.89037
	556.861	5.88227
	557.209	5.89217
	557.557	5.89307
	557.904	5.89397
	558.252	5.88227
	558.6	5.88047
	558.947	5.88317
	559.295	5.88227
	559.643	5.88047
	559.99	5.88767
	560.338	5.88587
	560.686	5.87867
	561.033	5.88497
	561.381	5.88407
	561.729	5.88767
	562.076	5.88137
	562.424	5.89307
	562.772	5.88407
	563.119	5.87867
	563.467	5.88497
	563.815	5.88857
	564.162	5.89127
	564.51	5.88407
	564.858	5.88947
	565.205	5.88497
	565.553	5.87687
	565.901	5.87957
	566.248	5.88317
	566.596	5.88317
	566.944	5.88857
	567.291	5.88677
	567.639	5.88407
	567.987	5.87687
	568.334	5.89037
	568.682	5.88227
	569.03	5.88587
	569.377	5.89577
	569.725	5.88047
	570.073	5.88587
	570.42	5.88767
	570.768	5.89217
	571.116	5.87867
	571.463	5.88317
	571.811	5.89307
	572.159	5.89217
	572.506	5.88407
	572.854	5.88677
	573.202	5.88857
	573.549	5.87957
	573.897	5.89037
	574.245	5.87777
	574.592	5.89397
	574.94	5.88047
	575.288	5.88227
	575.635	5.88137
	575.983	5.87867
	576.331	5.88137
	576.678	5.88947
	577.026	5.87957
	577.374	5.89127
	577.721	5.88677
	578.069	5.88587
	578.417	5.88047
	578.764	5.88317
	579.112	5.88947
	579.46	5.88047
	579.807	5.87777
	580.155	5.87687
	580.503	5.88047
	580.85	5.88857
	581.198	5.89217
	581.546	5.88407
	581.893	5.87957
	582.241	5.88227
	582.589	5.88047
	582.936	5.88227
	583.284	5.89127
	583.632	5.88047
	583.979	5.87957
	584.327	5.88767
	584.675	5.87777
	585.022	5.88317
	585.37	5.88047
	585.718	5.88227
	586.065	5.87687
	586.413	5.88317
	586.761	5.88407
	587.108	5.88767
	587.456	5.88407
	587.804	5.88767
	588.151	5.88677
	588.499	5.88677
	588.847	5.88497
	589.194	5.88227
	589.542	5.87507
	589.89	5.87957
	590.237	5.88407
	590.585	5.89037
	590.933	5.88137
	591.28	5.88137
	591.628	5.88317
	591.976	5.88047
	592.323	5.88587
	592.671	5.88857
	593.019	5.87597
	593.366	5.87957
	593.714	5.88047
	594.062	5.89037
	594.409	5.88047
	594.757	5.87867
	595.105	5.88857
	595.452	5.88677
	595.8	5.87507
	596.148	5.87867
	596.495	5.87507
	596.843	5.87867
	597.191	5.87957
	597.538	5.87687
	597.886	5.88317
	598.234	5.88407
	598.581	5.87417
	598.929	5.87597
	599.277	5.87957
	599.624	5.88227
	599.972	5.88227
	600.32	5.88227
	600.667	5.87867
	601.015	5.87597
	601.363	5.88497
	601.71	5.87867
	602.058	5.87687
	602.406	5.88227
	602.753	5.88767
	603.101	5.89217
	603.449	5.87957
	603.796	5.87597
	604.144	5.88137
	604.492	5.89127
	604.839	5.88047
	605.187	5.87957
	605.535	5.88407
	605.882	5.87867
	606.23	5.88227
	606.578	5.88497
	606.925	5.88407
	607.273	5.88497
	607.621	5.88407
	607.968	5.87687
	608.316	5.88587
	608.664	5.88497
	609.011	5.88317
	609.359	5.89037
	609.707	5.88317
	610.054	5.87507
	610.402	5.87957
	610.75	5.88137
	611.097	5.87687
	611.445	5.88407
	611.793	5.87957
	612.14	5.87957
	612.488	5.88587
	612.836	5.88317
	613.183	5.88857
	613.531	5.87957
	613.879	5.87957
	614.226	5.88137
	614.574	5.88227
	614.922	5.88137
	615.269	5.88497
	615.617	5.87597
	615.965	5.88227
	616.312	5.86967
	616.66	5.88047
	617.008	5.87687
	617.355	5.87687
	617.703	5.87597
	618.051	5.87957
	618.398	5.88407
	618.746	5.87957
	619.094	5.87417
	619.441	5.88317
	619.789	5.87777
	620.137	5.88317
	620.484	5.87867
	620.832	5.87867
	621.18	5.87147
	621.527	5.88227
	621.875	5.88227
	622.223	5.87777
	622.57	5.88497
	622.918	5.87867
	623.266	5.87957
	623.613	5.88587
	623.961	5.87507
	624.309	5.87777
	624.656	5.87687
	625.004	5.87597
	625.352	5.88047
	625.699	5.88317
	626.047	5.86877
	626.395	5.88137
	626.742	5.87957
	627.09	5.87867
	627.438	5.87687
	627.785	5.88587
	628.133	5.87687
	628.481	5.87417
	628.828	5.87597
	629.176	5.87957
	629.524	5.87417
	629.871	5.87417
	630.219	5.88407
	630.567	5.87597
	630.914	5.88227
	631.262	5.88587
	631.61	5.88227
	631.957	5.88137
	632.305	5.87777
	632.653	5.87957
	633	5.88317
	633.348	5.87507
	633.696	5.87597
	634.043	5.88137
	634.391	5.88047
	634.739	5.87597
	635.086	5.87417
	635.434	5.87597
	635.782	5.87057
	636.129	5.88047
	636.477	5.88137
	636.825	5.87957
	637.172	5.87687
	637.52	5.88047
	637.868	5.88047
	638.215	5.87957
	638.563	5.87867
	638.911	5.88587
	639.258	5.88227
	639.606	5.86967
	639.954	5.88227
	640.301	5.88137
	640.649	5.88137
	640.997	5.88407
	641.344	5.88407
	641.692	5.87417
	642.04	5.88047
	642.387	5.87957
	642.735	5.88317
	643.083	5.89217
	643.43	5.87957
	643.778	5.87507
	644.126	5.87777
	644.473	5.87237
	644.821	5.87507
	645.169	5.87507
	645.516	5.87867
	645.864	5.88947
	646.212	5.87957
	646.559	5.86877
	646.907	5.88407
	647.255	5.87597
	647.602	5.87777
	647.95	5.87867
	648.298	5.87327
	648.645	5.87507
	648.993	5.88137
	649.341	5.87417
	649.688	5.87957
	650.036	5.87687
	650.384	5.87687
	650.731	5.87867
	651.079	5.88047
	651.427	5.87237
	651.774	5.86967
	652.122	5.86877
	652.47	5.87687
	652.817	5.87417
	653.165	5.88047
	653.513	5.87777
	653.86	5.87597
	654.208	5.88227
	654.556	5.88407
	654.903	5.87957
	655.251	5.88317
	655.599	5.87597
	655.946	5.87147
	656.294	5.87237
	656.642	5.88227
	656.989	5.87867
	657.337	5.87957
	657.685	5.87417
	658.032	5.88047
	658.38	5.86787
	658.728	5.87417
	659.075	5.87327
	659.423	5.88137
	659.771	5.87327
	660.118	5.87507
	660.466	5.87327
	660.814	5.88227
	661.161	5.87327
	661.509	5.87237
	661.857	5.88137
	662.204	5.87507
	662.552	5.88227
	662.9	5.86967
	663.247	5.87957
	663.595	5.88317
	663.943	5.87147
	664.29	5.87327
	664.638	5.87687
	664.986	5.87687
	665.333	5.87147
	665.681	5.87597
	666.029	5.88317
	666.376	5.87957
	666.724	5.87867
	667.072	5.87417
	667.419	5.86967
	667.767	5.88227
	668.115	5.88137
	668.462	5.87417
	668.81	5.87597
	669.158	5.86607
	669.505	5.86967
	669.853	5.87147
	670.201	5.87417
	670.548	5.87147
	670.896	5.86967
	671.244	5.86697
	671.591	5.87957
	671.939	5.87237
	672.287	5.87867
	672.634	5.86877
	672.982	5.87597
	673.33	5.88677
	673.677	5.88137
	674.025	5.87417
	674.373	5.87507
	674.72	5.88677
	675.068	5.87597
	675.416	5.87957
	675.763	5.87777
	676.111	5.87417
	676.459	5.87327
	676.806	5.87327
	677.154	5.87687
	677.502	5.87507
	677.849	5.87597
	678.197	5.87507
	678.545	5.87327
	678.892	5.87687
	679.24	5.87327
	679.588	5.87057
	679.935	5.87867
	680.283	5.88047
	680.631	5.87867
	680.978	5.87147
	681.326	5.87957
	681.674	5.86967
	682.021	5.87057
	682.369	5.86967
	682.717	5.87507
	683.064	5.86607
	683.412	5.87687
	683.76	5.87057
	684.107	5.87687
	684.455	5.87057
	684.803	5.87957
	685.15	5.87147
	685.498	5.87957
	685.846	5.87147
	686.193	5.87057
	686.541	5.86877
	686.889	5.87057
	687.236	5.88047
	687.584	5.87417
	687.932	5.87687
	688.279	5.87417
	688.627	5.88497
	688.975	5.87237
	689.322	5.87237
	689.67	5.87237
	690.018	5.87597
	690.365	5.86877
	690.713	5.88227
	691.061	5.87417
	691.408	5.87237
	691.756	5.86697
	692.104	5.87147
	692.451	5.86877
	692.799	5.86697
	693.147	5.87507
	693.494	5.86787
	693.842	5.88047
	694.19	5.87507
	694.537	5.86877
	694.885	5.87327
	695.233	5.87597
	695.58	5.87417
	695.928	5.87957
	696.276	5.88137
	696.623	5.87867
	696.971	5.86967
	697.319	5.87327
	697.666	5.87777
	698.014	5.87147
	698.362	5.87957
	698.709	5.87237
	699.057	5.88047
	699.405	5.87777
	699.752	5.87777
	700.1	5.87867
	700.448	5.86967
	700.795	5.86787
	701.143	5.86967
	701.491	5.86967
	701.838	5.86877
	702.186	5.87507
	702.534	5.87327
	702.881	5.87237
	703.229	5.87597
	703.577	5.86787
	703.924	5.87507
	704.272	5.87237
	704.62	5.87417
	704.967	5.87147
	705.315	5.86967
	705.663	5.87687
	706.01	5.87687
	706.358	5.87057
	706.706	5.87237
	707.053	5.87417
	707.401	5.87507
	707.749	5.86517
	708.096	5.86787
	708.444	5.87327
	708.792	5.87147
	709.139	5.87957
	709.487	5.86517
	709.835	5.86877
	710.182	5.87417
	710.53	5.87417
	710.878	5.87327
	711.225	5.87237
	711.573	5.87417
	711.921	5.86427
	712.268	5.86967
	712.616	5.87507
	712.964	5.87687
	713.311	5.86697
	713.659	5.87147
	714.007	5.87147
	714.354	5.87687
	714.702	5.86697
	715.05	5.86967
	715.397	5.87147
	715.745	5.87597
	716.093	5.87147
	716.44	5.86877
	716.788	5.87147
	717.136	5.87237
	717.483	5.87417
	717.831	5.88587
	718.179	5.87417
	718.526	5.86967
	718.874	5.87237
	719.222	5.87597
	719.569	5.86787
	719.917	5.87057
	720.265	5.86877
	720.612	5.88497
	720.96	5.87237
	721.308	5.87327
	721.655	5.87327
	722.003	5.86787
	722.351	5.87867
	722.698	5.86967
	723.046	5.87327
	723.394	5.87777
	723.741	5.88317
	724.089	5.87417
	724.437	5.86877
	724.784	5.86607
	725.132	5.87057
	725.48	5.87237
	725.827	5.87417
	726.175	5.87507
	726.523	5.86697
	726.87	5.87507
	727.218	5.86787
	727.566	5.86967
	727.913	5.87057
	728.261	5.86697
	728.609	5.86697
	728.956	5.87147
	729.304	5.87057
	729.652	5.87147
	729.999	5.86967
	730.347	5.86967
	730.695	5.86787
	731.042	5.87147
	731.39	5.86877
	731.738	5.87597
	732.085	5.87147
	732.433	5.87327
	732.781	5.86607
	733.128	5.87867
	733.476	5.87057
	733.824	5.86697
	734.171	5.87147
	734.519	5.87147
	734.867	5.87237
	735.214	5.87597
	735.562	5.86607
	735.91	5.86607
	736.257	5.87597
	736.605	5.86877
	736.953	5.86877
	737.3	5.86157
	737.648	5.86787
	737.996	5.86067
	738.343	5.86877
	738.691	5.86697
	739.039	5.87147
	739.386	5.87327
	739.734	5.87237
	740.082	5.86517
	740.429	5.87147
	740.777	5.86607
	741.125	5.87237
	741.472	5.86787
	741.82	5.86607
	742.168	5.87147
	742.515	5.86697
	742.863	5.86787
	743.211	5.86607
	743.558	5.87507
	743.906	5.86337
	744.254	5.86967
	744.601	5.87327
	744.949	5.87237
	745.297	5.87327
	745.644	5.87327
	745.992	5.86877
	746.34	5.87147
	746.687	5.86607
	747.035	5.86337
	747.383	5.86427
	747.73	5.86517
	748.078	5.87147
	748.426	5.87687
	748.773	5.86607
	749.121	5.87597
	749.469	5.86517
	749.816	5.86697
	750.164	5.86607
	750.512	5.86517
	750.859	5.86967
	751.207	5.87057
	751.555	5.87147
	751.902	5.86697
	752.25	5.87237
	752.598	5.87147
	752.945	5.87057
	753.293	5.87417
	753.641	5.87147
	753.988	5.87147
	754.336	5.86697
	754.684	5.87147
	755.031	5.87237
	755.379	5.87597
[truncated: 4,204 more rows]

## Sheet: Figure 4b
	time (min)	Mass / dry mass
	37	4.72257
intact	37.3476	4.64803
	37.6953	4.64182
	38.043	4.6294
	38.3906	4.61698
	38.7383	4.6087
	39.086	4.59834
	39.4336	4.5942
	39.7813	4.59006
	40.129	4.58385
	40.4766	4.58385
	40.8243	4.57971
	41.172	4.57971
	41.5196	4.57557
	41.8673	4.58178
	42.215	4.57557
	42.5626	4.57143
	42.9103	4.57764
	43.258	4.57143
	43.6056	4.57764
	43.9533	4.57764
	44.301	4.57557
	44.6486	4.57557
	44.9963	4.57557
	45.344	4.57143
	45.6916	4.57764
	46.0393	4.57557
	46.387	4.5735
	46.7346	4.57143
	47.0823	4.56729
	47.43	4.56729
	47.7776	4.57557
	48.1253	4.5735
	48.473	4.56936
	48.8206	4.57143
	49.1683	4.56729
	49.516	4.56729
	49.8636	4.56936
	50.2113	4.56729
	50.559	4.56729
	50.9066	4.57143
	51.2543	4.57143
	51.602	4.56729
	51.9496	4.56729
	52.2973	4.56729
	52.645	4.56729
	52.9926	4.56936
	53.3403	4.5735
	53.688	4.56936
	54.0356	4.56522
	54.3833	4.56522
	54.731	4.56729
	55.0786	4.56522
	55.4263	4.56936
	55.774	4.56522
	56.1216	4.56522
	56.4693	4.56522
	56.817	4.56936
	57.1646	4.56522
	57.5123	4.56729
	57.86	4.57143
	58.2076	4.56522
	58.5553	4.57143
	58.903	4.57143
	59.2506	4.57143
	59.5983	4.56522
	59.946	4.56729
	60.2936	4.56936
	60.6413	4.56315
	60.989	4.56522
	61.3366	4.56315
	61.6843	4.56729
	62.032	4.56108
	62.3796	4.56729
	62.7273	4.56729
	63.075	4.56729
	63.4226	4.57143
	63.7703	4.56729
	64.118	4.57143
	64.4656	4.56522
	64.8133	4.56108
	65.161	4.56936
	65.5086	4.56522
	65.8563	4.56522
	66.204	4.56315
	66.5516	4.56729
	66.8993	4.56522
	67.247	4.56315
	67.5946	4.56729
	67.9423	4.56315
	68.29	4.56315
	68.6376	4.56936
	68.9853	4.56315
	69.333	4.56936
	69.6806	4.57143
	70.0283	4.56108
	70.376	4.56522
	70.7236	4.56936
	71.0713	4.56315
	71.419	4.56522
	71.7666	4.56108
	72.1143	4.57143
	72.462	4.56936
	72.8096	4.56522
	73.1573	4.56936
	73.505	4.56936
	73.8526	4.57143
	74.2003	4.56522
	74.548	4.56315
	74.8956	4.56729
	75.2433	4.56315
	75.591	4.56522
	75.9386	4.57143
	76.2863	4.56522
	76.634	4.56522
	76.9816	4.56729
	77.3293	4.56315
	77.677	4.56936
	78.0246	4.56936
	78.3723	4.56729
	78.72	4.56936
	79.0676	4.56729
	79.4153	4.56522
	79.763	4.56108
	80.1106	4.56108
	80.4583	4.57143
	80.806	4.57143
	81.1536	4.56315
	81.5013	4.56315
	81.849	4.56936
	82.1966	4.56729
	82.5443	4.56936
	82.892	4.56315
	83.2396	4.56315
	83.5873	4.56522
	83.935	4.56315
	84.2826	4.56108
	84.6303	4.56315
	84.978	4.56936
	85.3256	4.56936
	85.6733	4.57143
	86.021	4.56936
	86.3686	4.56936
	86.7163	4.56315
	87.064	4.55901
	87.4116	4.56522
	87.7593	4.55901
	88.107	4.56729
	88.4546	4.55901
	88.8023	4.56729
	89.15	4.56729
	89.4976	4.56315
	89.8453	4.56729
	90.193	4.56108
	90.5406	4.56108
	90.8883	4.56729
	91.236	4.56108
	91.5836	4.56729
	91.9313	4.56315
	92.279	4.55901
	92.6266	4.56729
	92.9743	4.56522
	93.322	4.56315
	93.6696	4.56108
	94.0173	4.56522
	94.365	4.56108
	94.7126	4.56315
	95.0603	4.56729
	95.408	4.55901
	95.7556	4.56729
	96.1033	4.57143
	96.451	4.56729
	96.7986	4.56108
	97.1463	4.55901
	97.494	4.56522
	97.8416	4.56315
	98.1893	4.56108
	98.537	4.55694
	98.8846	4.56315
	99.2323	4.56315
	99.58	4.56936
	99.9276	4.56936
	100.275	4.56315
	100.623	4.56936
	100.971	4.56729
	101.318	4.56315
	101.666	4.56315
	102.014	4.55901
	102.361	4.56315
	102.709	4.56729
	103.057	4.56315
	103.404	4.56108
	103.752	4.56729
	104.1	4.56108
	104.447	4.56729
	104.795	4.56522
	105.143	4.56315
	105.49	4.56108
	105.838	4.56315
	106.186	4.56729
	106.533	4.56315
	106.881	4.56315
	107.229	4.56108
	107.576	4.56522
	107.924	4.56315
	108.272	4.56108
	108.619	4.56522
	108.967	4.56522
	109.315	4.56522
	109.662	4.56729
	110.01	4.56315
	110.358	4.56315
	110.705	4.55901
	111.053	4.56108
	111.401	4.55901
	111.748	4.55694
	112.096	4.56315
	112.444	4.56108
	112.791	4.56315
	113.139	4.56729
	113.487	4.56315
	113.834	4.56729
	114.182	4.55901
	114.53	4.56729
	114.877	4.56936
	115.225	4.56315
	115.573	4.56522
	115.92	4.56315
	116.268	4.56522
	116.616	4.56936
	116.963	4.56315
	117.311	4.56936
	117.659	4.56315
	118.006	4.55901
	118.354	4.55901
	118.702	4.56315
	119.049	4.56315
	119.397	4.55901
	119.745	4.55901
	120.092	4.56108
	120.44	4.56936
	120.788	4.56522
	121.135	4.56522
	121.483	4.56315
	121.831	4.56315
	122.178	4.56729
	122.526	4.55901
	122.874	4.56729
	123.221	4.56108
	123.569	4.56315
	123.917	4.56936
	124.264	4.56108
	124.612	4.56729
	124.96	4.56315
	125.307	4.56108
	125.655	4.56315
	126.003	4.56729
	126.35	4.56315
	126.698	4.56108
	127.046	4.56522
	127.393	4.56522
	127.741	4.56522
	128.089	4.56108
	128.436	4.55901
	128.784	4.55901
	129.132	4.56729
	129.479	4.56522
	129.827	4.56522
	130.175	4.56729
	130.522	4.56522
	130.87	4.55694
	131.218	4.56729
	131.565	4.56108
	131.913	4.56315
	132.261	4.56522
	132.608	4.55901
	132.956	4.56729
	133.304	4.56522
	133.651	4.56522
	133.999	4.56315
	134.347	4.55694
	134.694	4.56315
	135.042	4.56522
	135.39	4.56522
	135.737	4.56315
	136.085	4.56522
	136.433	4.56522
	136.78	4.56522
	137.128	4.56522
	137.476	4.56108
	137.823	4.55694
	138.171	4.57143
	138.519	4.56108
	138.866	4.56315
	139.214	4.56315
	139.562	4.56315
	139.909	4.56729
	140.257	4.56315
	140.605	4.56522
	140.952	4.56108
	141.3	4.55901
	141.648	4.56315
	141.995	4.55694
	142.343	4.56108
	142.691	4.56729
	143.038	4.56315
	143.386	4.56729
	143.734	4.55901
	144.081	4.56729
	144.429	4.55901
	144.777	4.56315
	145.124	4.56522
	145.472	4.56315
	145.82	4.55901
	146.167	4.56108
	146.515	4.55901
	146.863	4.56315
	147.21	4.56522
	147.558	4.56108
	147.906	4.56108
	148.253	4.56108
	148.601	4.56108
	148.949	4.57143
	149.296	4.56315
	149.644	4.56315
	149.992	4.56522
	150.339	4.56522
	150.687	4.55901
	151.035	4.55694
	151.382	4.56108
	151.73	4.56315
	152.078	4.56729
	152.425	4.55901
	152.773	4.56936
	153.121	4.56729
	153.468	4.55901
	153.816	4.56936
	154.164	4.56108
	154.511	4.56522
	154.859	4.56108
	155.207	4.56522
	155.554	4.56522
	155.902	4.56315
	156.25	4.55901
	156.597	4.56936
	156.945	4.56315
	157.293	4.55694
	157.64	4.56108
	157.988	4.56108
	158.336	4.55694
	158.683	4.56936
	159.031	4.56315
	159.379	4.56108
	159.726	4.56108
	160.074	4.56522
	160.422	4.55694
	160.769	4.56108
	161.117	4.55901
	161.465	4.56522
	161.812	4.56729
	162.16	4.56522
	162.508	4.55901
	162.855	4.56108
	163.203	4.56522
	163.551	4.56729
	163.898	4.56936
	164.246	4.55901
	164.594	4.55901
	164.941	4.56936
	165.289	4.55694
	165.637	4.56108
	165.984	4.56522
	166.332	4.56729
	166.68	4.55901
	167.027	4.57143
	167.375	4.55694
	167.723	4.56108
	168.07	4.56108
	168.418	4.56108
	168.766	4.56522
	169.113	4.56108
	169.461	4.56522
	169.809	4.56315
	170.156	4.56108
	170.504	4.56315
	170.852	4.56315
	171.199	4.55901
	171.547	4.56315
	171.895	4.56522
	172.242	4.55901
	172.59	4.56108
	172.938	4.56522
	173.285	4.56522
	173.633	4.55694
	173.981	4.56108
	174.328	4.56315
	174.676	4.55901
	175.024	4.56522
	175.371	4.55901
	175.719	4.56936
	176.067	4.55901
	176.414	4.56315
	176.762	4.56108
	177.11	4.56522
	177.457	4.56729
	177.805	4.56315
	178.153	4.55487
	178.5	4.56315
	178.848	4.55694
	179.196	4.55901
	179.543	4.56315
	179.891	4.55694
	180.239	4.56108
	180.586	4.55694
	180.934	4.56522
	181.282	4.56522
	181.629	4.56108
	181.977	4.55901
	182.325	4.56729
	182.672	4.56108
	183.02	4.56315
	183.368	4.56729
	183.715	4.56522
	184.063	4.55487
	184.411	4.56522
	184.758	4.55694
	185.106	4.56108
	185.454	4.55901
	185.801	4.56108
	186.149	4.56315
	186.497	4.56108
	186.844	4.56522
	187.192	4.55694
	187.54	4.56315
	187.887	4.56315
	188.235	4.56315
	188.583	4.56108
	188.93	4.56315
	189.278	4.56108
	189.626	4.55901
	189.973	4.56315
	190.321	4.55487
	190.669	4.56108
	191.016	4.56315
	191.364	4.55901
	191.712	4.55901
	192.059	4.55694
	192.407	4.55901
	192.755	4.56729
	193.102	4.56315
	193.45	4.56315
	193.798	4.56315
	194.145	4.55487
	194.493	4.55901
	194.841	4.56522
	195.188	4.55901
	195.536	4.56729
	195.884	4.56315
	196.231	4.55694
	196.579	4.56522
	196.927	4.56108
	197.274	4.56108
	197.622	4.55901
	197.97	4.55901
	198.317	4.55694
	198.665	4.55901
	199.013	4.55487
	199.36	4.55487
	199.708	4.55901
	200.056	4.55487
	200.403	4.55901
	200.751	4.55901
	201.099	4.55901
	201.446	4.56729
	201.794	4.55694
	202.142	4.55694
	202.489	4.55694
	202.837	4.56108
	203.185	4.56108
	203.532	4.56729
	203.88	4.55487
	204.228	4.56315
	204.575	4.55901
	204.923	4.55901
	205.271	4.55901
	205.618	4.55901
	205.966	4.55694
	206.314	4.55694
	206.661	4.56315
	207.009	4.56108
	207.357	4.56108
	207.704	4.56315
	208.052	4.55901
	208.4	4.56522
	208.747	4.56108
	209.095	4.55694
	209.443	4.55487
	209.79	4.55694
	210.138	4.56108
	210.486	4.56108
	210.833	4.55694
	211.181	4.55694
	211.529	4.55901
	211.876	4.55694
	212.224	4.56315
	212.572	4.55279
	212.919	4.56108
	213.267	4.55279
	213.615	4.55487
	213.962	4.56729
	214.31	4.55901
	214.658	4.55901
	215.005	4.56108
	215.353	4.55901
	215.701	4.55694
	216.048	4.56108
	216.396	4.55487
	216.744	4.55487
	217.091	4.55901
	217.439	4.55487
	217.787	4.55694
	218.134	4.55694
	218.482	4.56108
	218.83	4.56108
	219.177	4.55487
	219.525	4.56108
	219.873	4.55487
	220.22	4.55487
	220.568	4.55487
	220.916	4.55901
	221.263	4.55901
	221.611	4.55694
	221.959	4.56315
	222.306	4.55487
	222.654	4.55279
	223.002	4.56315
	223.349	4.55487
	223.697	4.55694
	224.045	4.55487
	224.392	4.55901
	224.74	4.55694
	225.088	4.55487
	225.435	4.55694
	225.783	4.55487
	226.131	4.55694
	226.478	4.55487
	226.826	4.55694
	227.174	4.55279
	227.521	4.55694
	227.869	4.55487
	228.217	4.55694
	228.564	4.55279
	228.912	4.56108
	229.26	4.55279
	229.607	4.55279
	229.955	4.55279
	230.303	4.55901
	230.65	4.55694
	230.998	4.55694
	231.346	4.55487
	231.693	4.56315
	232.041	4.56108
	232.389	4.56108
	232.736	4.55901
	233.084	4.55694
	233.432	4.55072
	233.779	4.56315
	234.127	4.55487
	234.475	4.56315
	234.822	4.55694
	235.17	4.55901
	235.518	4.55694
	235.865	4.55487
	236.213	4.55279
	236.561	4.55694
	236.908	4.55487
	237.256	4.55279
	237.604	4.55487
	237.951	4.55487
	238.299	4.55487
	238.647	4.55487
	238.994	4.55901
	239.342	4.55487
	239.69	4.55487
	240.037	4.55694
	240.385	4.55279
	240.733	4.55487
	241.08	4.55694
	241.428	4.55487
	241.776	4.55487
	242.123	4.56315
	242.471	4.55901
	242.819	4.56108
	243.166	4.55694
	243.514	4.56108
	243.862	4.55694
	244.209	4.55694
	244.557	4.55487
	244.905	4.55901
	245.252	4.55901
	245.6	4.56108
	245.948	4.55487
	246.295	4.55279
	246.643	4.55901
	246.991	4.55279
	247.338	4.55072
	247.686	4.55072
	248.034	4.55487
	248.381	4.55487
	248.729	4.55901
	249.077	4.55487
	249.424	4.55694
	249.772	4.55487
	250.12	4.55072
	250.467	4.55487
	250.815	4.55694
	251.163	4.55487
	251.51	4.55694
	251.858	4.55279
	252.206	4.55072
	252.553	4.55072
	252.901	4.55279
	253.249	4.54865
	253.596	4.55072
	253.944	4.55279
	254.292	4.55072
	254.639	4.55901
	254.987	4.54865
	255.335	4.55072
	255.682	4.55487
	256.03	4.56522
	256.378	4.55901
	256.725	4.55487
	257.073	4.55279
	257.421	4.55279
	257.768	4.55072
	258.116	4.55279
	258.464	4.55072
	258.811	4.55694
	259.159	4.55487
	259.507	4.55072
	259.854	4.55072
	260.202	4.55279
	260.55	4.55072
	260.897	4.54865
	261.245	4.55072
	261.593	4.54658
	261.94	4.55487
	262.288	4.55279
	262.636	4.55279
	262.983	4.55487
	263.331	4.55694
	263.679	4.55694
	264.026	4.54865
	264.374	4.55279
	264.722	4.55487
	265.069	4.55487
	265.417	4.55072
	265.765	4.55279
	266.112	4.55901
	266.46	4.55279
	266.808	4.54865
	267.155	4.55487
	267.503	4.55279
	267.851	4.55279
	268.198	4.55279
	268.546	4.54865
	268.894	4.55901
	269.241	4.55279
	269.589	4.55901
	269.937	4.55279
	270.284	4.55901
	270.632	4.55694
	270.98	4.55901
	271.327	4.54658
	271.675	4.55279
	272.023	4.54865
	272.37	4.54865
	272.718	4.55072
	273.066	4.55279
	273.413	4.55694
	273.761	4.55072
	274.109	4.55694
	274.456	4.55279
	274.804	4.55487
	275.152	4.55487
	275.499	4.55072
	275.847	4.55487
	276.195	4.55694
	276.542	4.54658
	276.89	4.55279
	277.238	4.55279
	277.585	4.55279
	277.933	4.55487
	278.281	4.55487
	278.628	4.55279
	278.976	4.55487
	279.324	4.55072
	279.671	4.55072
	280.019	4.54865
	280.367	4.55279
	280.714	4.55901
	281.062	4.55487
	281.41	4.55487
	281.757	4.55694
	282.105	4.55279
	282.453	4.55072
	282.8	4.54865
	283.148	4.55072
	283.496	4.55279
	283.843	4.54658
	284.191	4.54658
	284.539	4.54865
	284.886	4.55279
	285.234	4.55072
	285.582	4.55072
	285.929	4.54658
	286.277	4.55487
	286.625	4.55072
	286.972	4.55694
	287.32	4.55072
	287.668	4.55072
	288.015	4.55279
	288.363	4.55279
	288.711	4.54865
	289.058	4.55694
	289.406	4.54451
	289.754	4.55487
	290.101	4.54865
	290.449	4.54658
	290.797	4.54865
	291.144	4.54865
	291.492	4.54865
	291.84	4.54658
	292.187	4.54244
	292.535	4.54658
	292.883	4.55279
	293.23	4.55901
	293.578	4.55072
	293.926	4.54865
	294.273	4.54865
	294.621	4.54865
	294.969	4.54658
	295.316	4.54865
	295.664	4.55072
	296.012	4.55694
	296.359	4.55279
	296.707	4.54865
	297.055	4.55072
	297.402	4.55694
	297.75	4.55279
	298.098	4.55279
	298.445	4.55694
	298.793	4.54658
	299.141	4.54658
	299.488	4.55279
	299.836	4.55487
	300.184	4.55279
	300.531	4.55487
	300.879	4.54658
	301.227	4.54865
	301.574	4.54658
	301.922	4.55072
	302.27	4.54658
	302.617	4.55694
	302.965	4.55072
	303.313	4.54865
	303.66	4.55279
	304.008	4.55072
	304.356	4.55487
	304.703	4.55279
	305.051	4.54865
	305.399	4.54865
	305.746	4.55279
	306.094	4.55487
	306.442	4.54658
	306.789	4.55072
	307.137	4.54658
	307.485	4.54865
	307.832	4.54451
	308.18	4.55487
	308.528	4.55279
	308.875	4.54658
	309.223	4.54865
	309.571	4.55279
	309.918	4.54658
	310.266	4.54244
	310.614	4.55279
	310.961	4.54865
	311.309	4.55279
	311.657	4.54658
	312.004	4.54658
	312.352	4.55072
	312.7	4.54865
	313.047	4.54658
	313.395	4.54658
	313.743	4.55279
	314.09	4.55072
	314.438	4.54658
	314.786	4.54244
	315.133	4.54658
	315.481	4.55279
	315.829	4.54658
	316.176	4.55072
	316.524	4.54658
	316.872	4.55487
	317.219	4.54658
	317.567	4.54451
	317.915	4.55072
	318.262	4.54865
	318.61	4.54451
	318.958	4.55279
	319.305	4.54658
	319.653	4.55072
	320.001	4.54244
	320.348	4.55072
	320.696	4.54865
	321.044	4.54865
	321.391	4.54244
	321.739	4.54244
	322.087	4.55279
	322.434	4.55072
	322.782	4.55072
	323.13	4.54658
	323.477	4.54451
	323.825	4.54865
	324.173	4.54658
	324.52	4.54865
	324.868	4.55487
	325.216	4.54244
	325.563	4.54658
	325.911	4.54451
	326.259	4.54865
	326.606	4.54244
	326.954	4.54658
	327.302	4.54658
	327.649	4.54658
	327.997	4.55072
	328.345	4.55279
	328.692	4.54865
	329.04	4.54244
	329.388	4.54451
	329.735	4.54865
	330.083	4.55072
	330.431	4.54244
	330.778	4.54244
	331.126	4.55279
	331.474	4.54658
	331.821	4.55279
	332.169	4.54658
	332.517	4.54865
	332.864	4.55072
	333.212	4.54658
	333.56	4.54658
	333.907	4.54865
	334.255	4.54037
	334.603	4.54451
	334.95	4.54658
	335.298	4.55279
	335.646	4.54865
	335.993	4.54865
	336.341	4.55279
	336.689	4.54451
	337.036	4.54865
	337.384	4.55072
	337.732	4.54658
	338.079	4.55072
	338.427	4.54865
	338.775	4.54658
	339.122	4.55279
	339.47	4.54865
	339.818	4.54451
	340.165	4.54658
	340.513	4.54244
	340.861	4.54865
	341.208	4.54451
	341.556	4.54865
	341.904	4.55072
	342.251	4.54451
	342.599	4.54865
	342.947	4.54451
	343.294	4.54451
	343.642	4.54451
	343.99	4.54244
	344.337	4.54865
	344.685	4.54658
	345.033	4.55072
	345.38	4.54658
	345.728	4.55072
	346.076	4.54037
	346.423	4.54658
	346.771	4.54658
	347.119	4.54244
	347.466	4.55072
	347.814	4.54865
	348.162	4.54244
	348.509	4.54865
	348.857	4.54037
	349.205	4.54658
	349.552	4.55072
	349.9	4.54658
	350.248	4.54244
	350.595	4.54244
	350.943	4.54244
	351.291	4.54244
	351.638	4.54865
	351.986	4.5383
	352.334	4.54037
	352.681	4.54244
	353.029	4.54658
	353.377	4.55072
	353.724	4.54244
	354.072	4.54658
	354.42	4.54244
	354.767	4.54658
	355.115	4.5383
	355.463	4.54244
	355.81	4.54451
	356.158	4.54658
	356.506	4.54451
	356.853	4.54037
	357.201	4.54244
	357.549	4.54037
	357.896	4.54658
	358.244	4.54037
	358.592	4.54865
	358.939	4.55279
	359.287	4.55072
	359.635	4.54244
	359.982	4.54037
	360.33	4.54037
	360.678	4.54451
	361.025	4.54658
	361.373	4.54658
	361.721	4.55072
	362.068	4.55279
	362.416	4.54451
	362.764	4.54658
	363.111	4.54451
	363.459	4.54865
	363.807	4.54865
	364.154	4.55072
	364.502	4.55279
	364.85	4.54865
	365.197	4.54865
	365.545	4.54451
	365.893	4.54451
	366.24	4.54244
	366.588	4.54037
	366.936	4.54658
	367.283	4.54037
	367.631	4.54451
	367.979	4.54451
	368.326	4.54658
	368.674	4.54037
	369.022	4.54451
	369.369	4.5383
	369.717	4.54037
	370.065	4.54865
	370.412	4.55072
	370.76	4.54865
	371.108	4.54244
	371.455	4.54037
	371.803	4.54451
	372.151	4.5383
	372.498	4.54037
	372.846	4.54244
	373.194	4.54244
	373.541	4.54244
	373.889	4.54037
	374.237	4.54451
	374.584	4.54037
	374.932	4.54451
	375.28	4.54865
	375.627	4.54451
	375.975	4.54658
	376.323	4.5383
	376.67	4.54244
	377.018	4.54244
	377.366	4.54658
	377.713	4.54037
	378.061	4.54451
	378.409	4.54037
	378.756	4.54244
	379.104	4.5383
	379.452	4.54451
	379.799	4.54865
	380.147	4.54037
	380.495	4.5383
	380.842	4.54451
	381.19	4.54658
	381.538	4.54037
	381.885	4.54244
	382.233	4.54451
	382.581	4.54037
	382.928	4.54244
	383.276	4.53623
	383.624	4.54244
	383.971	4.54451
	384.319	4.54658
	384.667	4.5383
	385.014	4.53623
	385.362	4.54244
	385.71	4.53623
	386.057	4.54865
	386.405	4.54244
	386.753	4.54037
	387.1	4.53623
	387.448	4.53623
	387.796	4.53623
	388.143	4.5383
	388.491	4.54244
	388.839	4.54244
	389.186	4.54658
	389.534	4.54658
	389.882	4.54244
	390.229	4.54658
	390.577	4.55072
	390.925	4.54244
	391.272	4.54451
	391.62	4.54244
	391.968	4.54244
	392.315	4.54865
	392.663	4.54658
	393.011	4.54451
	393.358	4.5383
	393.706	4.54244
	394.054	4.54658
	394.401	4.54451
	394.749	4.54451
	395.097	4.54658
	395.444	4.54451
	395.792	4.54244
	396.14	4.5383
	396.487	4.54658
	396.835	4.53623
	397.183	4.54865
	397.53	4.54244
	397.878	4.54037
	398.226	4.54658
	398.573	4.54451
	398.921	4.54451
	399.269	4.53623
	399.616	4.54244
	399.964	4.54037
	400.312	4.54658
	400.659	4.5383
	401.007	4.54451
	401.355	4.54244
	401.702	4.54451
	402.05	4.54037
	402.398	4.54244
	402.745	4.5383
	403.093	4.54037
	403.441	4.54658
	403.788	4.54658
	404.136	4.54244
	404.484	4.54244
	404.831	4.5383
	405.179	4.53623
	405.527	4.54037
	405.874	4.53623
	406.222	4.5383
	406.57	4.54658
	406.917	4.54451
	407.265	4.54244
	407.613	4.54865
	407.96	4.5383
	408.308	4.54244
	408.656	4.54451
	409.003	4.54037
	409.351	4.54451
	409.699	4.53623
	410.046	4.5383
	410.394	4.54244
	410.742	4.5383
	411.089	4.54658
	411.437	4.54865
	411.785	4.53416
	412.132	4.53623
	412.48	4.5383
	412.828	4.5383
	413.175	4.54244
	413.523	4.54244
	413.871	4.54244
	414.218	4.54037
	414.566	4.53623
	414.914	4.54451
	415.261	4.5383
	415.609	4.53623
	415.957	4.54451
	416.304	4.5383
	416.652	4.5383
	417	4.54244
	417.347	4.5383
	417.695	4.5383
	418.043	4.53416
	418.39	4.54244
	418.738	4.54037
	419.086	4.5383
	419.433	4.54658
	419.781	4.54451
	420.129	4.53623
	420.476	4.54037
	420.824	4.5383
	421.172	4.54658
	421.519	4.54244
	421.867	4.54037
	422.215	4.53623
	422.562	4.53416
	422.91	4.54244
	423.258	4.54658
	423.605	4.54037
	423.953	4.53416
	424.301	4.54451
	424.648	4.54037
	424.996	4.5383
	425.344	4.5383
	425.691	4.54244
	426.039	4.5383
	426.387	4.5383
	426.734	4.53623
	427.082	4.54451
	427.43	4.53416
	427.777	4.54037
	428.125	4.53623
	428.473	4.53623
	428.82	4.53623
	429.168	4.54244
	429.516	4.54037
	429.863	4.54037
	430.211	4.54037
	430.559	4.54451
	430.906	4.54244
	431.254	4.53623
	431.602	4.54451
	431.949	4.5383
	432.297	4.5383
	432.645	4.53416
	432.992	4.54037
	433.34	4.54244
	433.688	4.5383
	434.035	4.53416
	434.383	4.54037
	434.731	4.53416
	435.078	4.54658
	435.426	4.54037
	435.774	4.53623
	436.121	4.54037
	436.469	4.54244
	436.817	4.54037
	437.164	4.54037
	437.512	4.5383
	437.86	4.53416
	438.207	4.54451
	438.555	4.54037
	438.903	4.54037
	439.25	4.53416
	439.598	4.53416
	439.946	4.54037
	440.293	4.5383
	440.641	4.53623
	440.989	4.53623
	441.336	4.53416
	441.684	4.54244
	442.032	4.54244
	442.379	4.54244
	442.727	4.5383
	443.075	4.53623
	443.422	4.5383
	443.77	4.53623
	444.118	4.54037
	444.465	4.53623
	444.813	4.53416
	445.161	4.53623
	445.508	4.53416
	445.856	4.53416
	446.204	4.53623
	446.551	4.53623
	446.899	4.53623
	447.247	4.54037
	447.594	4.54037
	447.942	4.53416
	448.29	4.5383
	448.637	4.5383
	448.985	4.5383
	449.333	4.5383
	449.68	4.53623
	450.028	4.54244
	450.376	4.53209
	450.723	4.5383
	451.071	4.5383
	451.419	4.5383
	451.766	4.54037
	452.114	4.54244
	452.462	4.54658
	452.809	4.53416
	453.157	4.54244
	453.505	4.54037
	453.852	4.53416
	454.2	4.54037
	454.548	4.5383
	454.895	4.54244
	455.243	4.53623
	455.591	4.53623
	455.938	4.5383
	456.286	4.54451
	456.634	4.53416
	456.981	4.53209
	457.329	4.53416
	457.677	4.53623
	458.024	4.53623
	458.372	4.54037
	458.72	4.53623
	459.067	4.53623
	459.415	4.54037
	459.763	4.5383
	460.11	4.53623
	460.458	4.53623
	460.806	4.54244
	461.153	4.5383
	461.501	4.53209
	461.849	4.53416
	462.196	4.54037
	462.544	4.54244
	462.892	4.53416
	463.239	4.53623
	463.587	4.5383
	463.935	4.53416
	464.282	4.5383
	464.63	4.5383
	464.978	4.5383
	465.325	4.53623
	465.673	4.53209
	466.021	4.53209
	466.368	4.5383
	466.716	4.53623
	467.064	4.53623
	467.411	4.5383
	467.759	4.54244
	468.107	4.5383
	468.454	4.53209
	468.802	4.53416
	469.15	4.5383
	469.497	4.5383
	469.845	4.53209
	470.193	4.54037
	470.54	4.5383
	470.888	4.54037
	471.236	4.54244
	471.583	4.53416
	471.931	4.53623
	472.279	4.53416
	472.626	4.54244
	472.974	4.54037
	473.322	4.5383
	473.669	4.5383
	474.017	4.5383
	474.365	4.53416
	474.712	4.53623
	475.06	4.5383
	475.408	4.53416
	475.755	4.54451
	476.103	4.53416
	476.451	4.53416
	476.798	4.54037
	477.146	4.53416
	477.494	4.53623
	477.841	4.54037
	478.189	4.53209
	478.537	4.53416
	478.884	4.5383
	479.232	4.54037
	479.58	4.54037
	479.927	4.54037
	480.275	4.53416
	480.623	4.53209
	480.97	4.53002
	481.318	4.52795
	481.666	4.53416
	482.013	4.53623
	482.361	4.53623
	482.709	4.53209
	483.056	4.53002
	483.404	4.53209
	483.752	4.54037
	484.099	4.53416
	484.447	4.53416
	484.795	4.53623
	485.142	4.54037
	485.49	4.53416
	485.838	4.54037
	486.185	4.53416
	486.533	4.53209
	486.881	4.53623
	487.228	4.53209
	487.576	4.5383
	487.924	4.53209
	488.271	4.53209
	488.619	4.53623
	488.967	4.53416
	489.314	4.53416
	489.662	4.53623
	490.01	4.54037
	490.357	4.54037
	490.705	4.53209
	491.053	4.53623
	491.4	4.53209
	491.748	4.53209
	492.096	4.53209
	492.443	4.53416
	492.791	4.53623
	493.139	4.53209
	493.486	4.53623
	493.834	4.52795
	494.182	4.5383
	494.529	4.53416
	494.877	4.53416
	495.225	4.53209
	495.572	4.5383
	495.92	4.53623
	496.268	4.53623
	496.615	4.53002
	496.963	4.54037
	497.311	4.53623
	497.658	4.52795
	498.006	4.5383
	498.354	4.5383
	498.701	4.53416
	499.049	4.53209
	499.397	4.53002
	499.744	4.53209
	500.092	4.53002
	500.44	4.53623
	500.787	4.54037
	501.135	4.53209
	501.483	4.53002
	501.83	4.54037
	502.178	4.53002
	502.526	4.53623
	502.873	4.53209
	503.221	4.53623
	503.569	4.54037
	503.916	4.53623
	504.264	4.53416
	504.612	4.53416
	504.959	4.53209
	505.307	4.54244
	505.655	4.54037
	506.002	4.54037
	506.35	4.53416
	506.698	4.53002
	507.045	4.53002
	507.393	4.53416
	507.741	4.53002
	508.088	4.54037
	508.436	4.53416
	508.784	4.53002
	509.131	4.53416
	509.479	4.53623
	509.827	4.53002
	510.174	4.53209
	510.522	4.53209
	510.87	4.54037
	511.217	4.53416
	511.565	4.53209
	511.913	4.53623
	512.26	4.53623
	512.608	4.53623
	512.956	4.53416
	513.303	4.53209
	513.651	4.52795
	513.999	4.52795
	514.346	4.5383
	514.694	4.53002
	515.042	4.53416
	515.389	4.53623
	515.737	4.53002
	516.085	4.53002
	516.432	4.53209
	516.78	4.53623
	517.128	4.53209
	517.475	4.53209
	517.823	4.5383
	518.171	4.52795
	518.518	4.5383
	518.866	4.53002
	519.214	4.53002
	519.561	4.53209
	519.909	4.53209
	520.257	4.53623
	520.604	4.53623
	520.952	4.53623
	521.3	4.52795
	521.647	4.53416
	521.995	4.54037
	522.343	4.52795
	522.69	4.53623
	523.038	4.53209
	523.386	4.53209
	523.733	4.52795
	524.081	4.54037
	524.429	4.53416
	524.776	4.53209
	525.124	4.53416
	525.472	4.54037
	525.819	4.53002
	526.167	4.53209
	526.515	4.52795
	526.862	4.53623
	527.21	4.53002
	527.558	4.53416
	527.905	4.53002
	528.253	4.53623
	528.601	4.53209
	528.948	4.53623
	529.296	4.53416
	529.644	4.53623
	529.991	4.54037
	530.339	4.53209
	530.687	4.53416
	531.034	4.52795
	531.382	4.52795
	531.73	4.53623
	532.077	4.53416
	532.425	4.53209
	532.773	4.53209
	533.12	4.53002
	533.468	4.53002
	533.816	4.53623
	534.163	4.53209
	534.511	4.5383
	534.859	4.53416
	535.206	4.53416
	535.554	4.53002
	535.902	4.5383
	536.249	4.54037
	536.597	4.5383
	536.945	4.54037
	537.292	4.53209
	537.64	4.53209
	537.988	4.53416
	538.335	4.53002
	538.683	4.53623
	539.031	4.52795
	539.378	4.53002
	539.726	4.53209
	540.074	4.53209
	540.421	4.53209
	540.769	4.53209
	541.117	4.53623
	541.464	4.53002
	541.812	4.52588
	542.16	4.52795
	542.507	4.53002
	542.855	4.5383
	543.203	4.53002
	543.55	4.53209
	543.898	4.53209
	544.246	4.52588
	544.593	4.52588
	544.941	4.53002
	545.289	4.52795
	545.636	4.53623
	545.984	4.53416
	546.332	4.53623
	546.679	4.53623
	547.027	4.53623
	547.375	4.53002
	547.722	4.52588
	548.07	4.53209
	548.418	4.53416
	548.765	4.53209
	549.113	4.53209
	549.461	4.52588
	549.808	4.53416
	550.156	4.53209
	550.504	4.53002
	550.851	4.53209
	551.199	4.53002
	551.547	4.52795
	551.894	4.53623
	552.242	4.52795
	552.59	4.53002
	552.937	4.53209
	553.285	4.53209
	553.633	4.52795
	553.98	4.53002
	554.328	4.53209
	554.676	4.53209
	555.023	4.53002
	555.371	4.53209
	555.719	4.53002
	556.066	4.53623
	556.414	4.53002
	556.762	4.53209
	557.109	4.52795
	557.457	4.53623
	557.805	4.53209
	558.152	4.52795
	558.5	4.53002
	558.848	4.52795
	559.195	4.53002
	559.543	4.53416
	559.891	4.52795
	560.238	4.52795
	560.586	4.53002
	560.934	4.53209
	561.281	4.52795
	561.629	4.53416
	561.977	4.52795
	562.324	4.52795
	562.672	4.53623
	563.02	4.5383
	563.367	4.53623
	563.715	4.53209
	564.063	4.53416
	564.41	4.53416
	564.758	4.53002
	565.106	4.53002
	565.453	4.52795
	565.801	4.52795
	566.149	4.52588
	566.496	4.53002
	566.844	4.53209
	567.192	4.52588
	567.539	4.53623
	567.887	4.53002
	568.235	4.53416
	568.582	4.53002
	568.93	4.52795
	569.278	4.53002
	569.625	4.53002
	569.973	4.53416
	570.321	4.53416
	570.668	4.53416
	571.016	4.53002
	571.364	4.52174
	571.711	4.53209
	572.059	4.52795
	572.407	4.53002
	572.754	4.53416
	573.102	4.52588
	573.45	4.52588
	573.797	4.53209
	574.145	4.53002
	574.493	4.52588
	574.84	4.52795
	575.188	4.53416
	575.536	4.52795
	575.883	4.53209
	576.231	4.52588
	576.579	4.53209
	576.926	4.52795
	577.274	4.52795
	577.622	4.52588
	577.969	4.52588
	578.317	4.52588
	578.665	4.52588
	579.012	4.52381
	579.36	4.53416
	579.708	4.52795
	580.055	4.53416
	580.403	4.53002
	580.751	4.53209
	581.098	4.53209
	581.446	4.53002
	581.794	4.53002
	582.141	4.52588
	582.489	4.52795
	582.837	4.52795
	583.184	4.53209
	583.532	4.53002
	583.88	4.52795
	584.227	4.53002
	584.575	4.52588
	584.923	4.52588
	585.27	4.53002
	585.618	4.52381
	585.966	4.52795
	586.313	4.53002
	586.661	4.53416
	587.009	4.52795
	587.356	4.53209
	587.704	4.52588
	588.052	4.52588
	588.399	4.52381
	588.747	4.52795
	589.095	4.52588
	589.442	4.52588
	589.79	4.53416
	590.138	4.52588
	590.485	4.53416
	590.833	4.53002
	591.181	4.53002
	591.528	4.53416
	591.876	4.52381
	592.224	4.52795
	592.571	4.52588
	592.919	4.53002
	593.267	4.52795
	593.614	4.52795
	593.962	4.52588
	594.31	4.52174
	594.657	4.52174
	595.005	4.52795
	595.353	4.53002
	595.7	4.53209
	596.048	4.52795
	596.396	4.53002
	596.743	4.52588
	597.091	4.53209
	597.439	4.52381
	597.786	4.52588
	598.134	4.52795
	598.482	4.53209
	598.829	4.52588
	599.177	4.52795
	599.525	4.52381
	599.872	4.52381
	600.22	4.52174
	600.568	4.53002
	600.915	4.52588
	601.263	4.52795
	601.611	4.53209
	601.958	4.52588
	602.306	4.53209
	602.654	4.52588
	603.001	4.52588
	603.349	4.52381
	603.697	4.52588
	604.044	4.52588
	604.392	4.53002
	604.74	4.52381
	605.087	4.52588
	605.435	4.52588
	605.783	4.53002
	606.13	4.52795
	606.478	4.52381
	606.826	4.52795
	607.173	4.53209
	607.521	4.52174
	607.869	4.52588
	608.216	4.52381
	608.564	4.52381
	608.912	4.52795
	609.259	4.52381
	609.607	4.52795
	609.955	4.52588
	610.302	4.52795
	610.65	4.52588
	610.998	4.52795
	611.345	4.52588
	611.693	4.53209
	612.041	4.52381
	612.388	4.52795
	612.736	4.52795
	613.084	4.52174
	613.431	4.52795
	613.779	4.53416
	614.127	4.53416
	614.474	4.52588
	614.822	4.53002
	615.17	4.52174
	615.517	4.52588
	615.865	4.53416
	616.213	4.52381
	616.56	4.52795
	616.908	4.52795
	617.256	4.52795
	617.603	4.53209
	617.951	4.52381
	618.299	4.52381
	618.646	4.53209
	618.994	4.53209
	619.342	4.53002
	619.689	4.52588
	620.037	4.53002
	620.385	4.52588
	620.732	4.53002
	621.08	4.52588
	621.428	4.52381
	621.775	4.52381
	622.123	4.52588
	622.471	4.53209
	622.818	4.53002
	623.166	4.52588
	623.514	4.53209
	623.861	4.52381
	624.209	4.52795
	624.557	4.53002
	624.904	4.52588
	625.252	4.51967
	625.6	4.53002
	625.947	4.53002
	626.295	4.52588
	626.643	4.51967
	626.99	4.52795
	627.338	4.53209
	627.686	4.53209
	628.033	4.52588
	628.381	4.52381
	628.729	4.52795
	629.076	4.52174
	629.424	4.52588
	629.772	4.51967
	630.119	4.52381
	630.467	4.52588
	630.815	4.53002
	631.162	4.53209
	631.51	4.52795
	631.858	4.52381
	632.205	4.52795
	632.553	4.52795
	632.901	4.52174
	633.248	4.53002
	633.596	4.52588
	633.944	4.52381
	634.291	4.53002
	634.639	4.52174
	634.987	4.53002
	635.334	4.52381
	635.682	4.52174
	636.03	4.52174
	636.377	4.53002
	636.725	4.52588
	637.073	4.52588
	637.42	4.52381
	637.768	4.51967
	638.116	4.52174
	638.463	4.52795
	638.811	4.52174
	639.159	4.52174
	639.506	4.52588
	639.854	4.52795
	640.202	4.52795
	640.549	4.52795
	640.897	4.52795
	641.245	4.52795
	641.592	4.53002
	641.94	4.52795
	642.288	4.52381
	642.635	4.52795
	642.983	4.53002
	643.331	4.52381
	643.678	4.53209
	644.026	4.53002
	644.374	4.52588
	644.721	4.52588
	645.069	4.53002
	645.417	4.52588
	645.764	4.52174
	646.112	4.53002
	646.46	4.52588
	646.807	4.52381
	647.155	4.52381
	647.503	4.52588
	647.85	4.52795
	648.198	4.52588
	648.546	4.53002
	648.893	4.52174
	649.241	4.53416
	649.589	4.52174
	649.936	4.52174
	650.284	4.52381
	650.632	4.53002
	650.979	4.53209
	651.327	4.52174
	651.675	4.52588
	652.022	4.52381
	652.37	4.52381
	652.718	4.51967
	653.065	4.52174
	653.413	4.52588
	653.761	4.52588
	654.108	4.52588
	654.456	4.51967
	654.804	4.53002
	655.151	4.52174
	655.499	4.52174
	655.847	4.53209
	656.194	4.52174
	656.542	4.52588
	656.89	4.52795
	657.237	4.53002
	657.585	4.52381
	657.933	4.52381
	658.28	4.52381
	658.628	4.52588
	658.976	4.52381
	659.323	4.52381
	659.671	4.52381
	660.019	4.52795
	660.366	4.52588
	660.714	4.52174
	661.062	4.52381
	661.409	4.52381
	661.757	4.51967
	662.105	4.52174
	662.452	4.52795
	662.8	4.52381
	663.148	4.52174
	663.495	4.52795
	663.843	4.53002
	664.191	4.52795
	664.538	4.53002
	664.886	4.52174
	665.234	4.51967
	665.581	4.52795
	665.929	4.52381
	666.277	4.52174
	666.624	4.53002
	666.972	4.52381
	667.32	4.5176
	667.667	4.52381
	668.015	4.52588
	668.363	4.52588
	668.71	4.52174
	669.058	4.52381
	669.406	4.51967
	669.753	4.52588
	670.101	4.52795
	670.449	4.52174
	670.796	4.52588
	671.144	4.52174
	671.492	4.52381
	671.839	4.52588
	672.187	4.51967
	672.535	4.52174
	672.882	4.52381
	673.23	4.52381
	673.578	4.51967
	673.925	4.52174
	674.273	4.52174
	674.621	4.52588
	674.968	4.5176
	675.316	4.52795
	675.664	4.52588
	676.011	4.51967
	676.359	4.53002
	676.707	4.53002
	677.054	4.51967
	677.402	4.52588
	677.75	4.51967
	678.097	4.52795
	678.445	4.52588
	678.793	4.52381
	679.14	4.51967
	679.488	4.52174
	679.836	4.51967
	680.183	4.51967
	680.531	4.52174
	680.879	4.51967
	681.226	4.52174
	681.574	4.5176
	681.922	4.52795
	682.269	4.52588
	682.617	4.53002
	682.965	4.52795
	683.312	4.5176
	683.66	4.52174
	684.008	4.52174
	684.355	4.52588
	684.703	4.52381
	685.051	4.52588
	685.398	4.52174
	685.746	4.53002
	686.094	4.51967
	686.441	4.52381
	686.789	4.52588
	687.137	4.5176
	687.484	4.52381
	687.832	4.52174
	688.18	4.52174
	688.527	4.52588
	688.875	4.52588
	689.223	4.52174
	689.57	4.52381
	689.918	4.5176
	690.266	4.52174
	690.613	4.52174
	690.961	4.5176
	691.309	4.52795
	691.656	4.52795
	692.004	4.52174
	692.352	4.52795
	692.699	4.52381
	693.047	4.52588
	693.395	4.52795
	693.742	4.53002
	694.09	4.52174
	694.438	4.52381
	694.785	4.52588
	695.133	4.52381
	695.481	4.51967
	695.828	4.52588
	696.176	4.52588
	696.524	4.5176
	696.871	4.52381
	697.219	4.51967
	697.567	4.52795
	697.914	4.52174
	698.262	4.52795
	698.61	4.52588
	698.957	4.52588
	699.305	4.52381
	699.653	4.52174
	700	4.52174
	700.348	4.51967
	700.696	4.52588
	701.043	4.52381
	701.391	4.52795
	701.739	4.51967
	702.086	4.52588
	702.434	4.5176
	702.782	4.5176
	703.129	4.52174
	703.477	4.53002
	703.825	4.52174
	704.172	4.51967
	704.52	4.52588
	704.868	4.52795
	705.215	4.51967
	705.563	4.52588
	705.911	4.51967
	706.258	4.52174
	706.606	4.51967
	706.954	4.51967
	707.301	4.51553
	707.649	4.52381
	707.997	4.52381
	708.344	4.52795
	708.692	4.5176
	709.04	4.52588
	709.387	4.5176
	709.735	4.51967
	710.083	4.51967
	710.43	4.5176
	710.778	4.51967
	711.126	4.52174
	711.473	4.5176
	711.821	4.51967
	712.169	4.52381
	712.516	4.52588
	712.864	4.52795
	713.212	4.52381
	713.559	4.51967
	713.907	4.51967
	714.255	4.52588
	714.602	4.51967
	714.95	4.52381
	715.298	4.52174
	715.645	4.5176
	715.993	4.51967
	716.341	4.52174
	716.688	4.5176
	717.036	4.51967
	717.384	4.51553
	717.731	4.52588
	718.079	4.52588
	718.427	4.52381
	718.774	4.51553
	719.122	4.52174
	719.47	4.52174
	719.817	4.52174
	720.165	4.52381
	720.513	4.52381
	720.86	4.5176
	721.208	4.52174
	721.556	4.52381
	721.903	4.52174
	722.251	4.51967
	722.599	4.51967
	722.946	4.51967
	723.294	4.52174
	723.642	4.52381
	723.989	4.51967
	724.337	4.52174
	724.685	4.52381
	725.032	4.52588
	725.38	4.5176
	725.728	4.5176
	726.075	4.52174
	726.423	4.51967
	726.771	4.52588
	727.118	4.52174
	727.466	4.52174
	727.814	4.52174
	728.161	4.51967
	728.509	4.52588
	728.857	4.52174
	729.204	4.52381
	729.552	4.52381
	729.9	4.52795
	730.247	4.52588
	730.595	4.52174
	730.943	4.52381
	731.29	4.52381
	731.638	4.5176
[truncated: 4,653 more rows]

## Sheet: Figure 4c
	time (min)	Mass / dry mass
Curve 1	0	5.2883
	0.166667	5.2873
	0.333333	5.2862
	0.5	5.285
	0.666667	5.2839
	0.833333	5.2828
	1	5.2816
	1.16667	5.2804
	1.33333	5.2792
	1.5	5.278
	1.66667	5.2769
	1.83333	5.2758
	2	5.2746
	2.16667	5.2734
	2.33333	5.2721
	2.5	5.2709
	2.66667	5.2697
	2.83333	5.2684
	3	5.2672
	3.16667	5.266
	3.33333	5.2648
	3.5	5.2636
	3.66667	5.2623
	3.83333	5.2612
	4	5.26
	4.16667	5.2586
	4.33333	5.2574
	4.5	5.2563
	4.66667	5.2552
	4.83333	5.2541
	5	5.2531
	5.16667	5.2519
	5.33333	5.2507
	5.5	5.2496
	5.66667	5.2485
	5.83333	5.2474
	6	5.2463
	6.16667	5.2451
	6.33333	5.244
	6.5	5.2429
	6.66667	5.2416
	6.83333	5.2402
	7	5.239
	7.16667	5.2377
	7.33333	5.2365
	7.5	5.235
	7.66667	5.2338
	7.83333	5.2325
	8	5.2309
	8.16667	5.2295
	8.33333	5.2283
	8.5	5.2272
	8.66667	5.2261
	8.83333	5.2249
	9	5.2238
	9.16667	5.2227
	9.33333	5.2217
	9.5	5.2204
	9.66667	5.219
	9.83333	5.2174
	10	5.2164
	10.1667	5.2154
	10.3333	5.2138
	10.5	5.2128
	10.6667	5.2119
	10.8333	5.2107
	11	5.2101
	11.1667	5.2094
	11.3333	5.2086
	11.5	5.2077
	11.6667	5.2069
	11.8333	5.2061
	12	5.2054
	12.1667	5.2047
	12.3333	5.2039
	12.5	5.2031
	12.6667	5.2023
	12.8333	5.2016
	13	5.2008
	13.1667	5.2001
	13.3333	5.1995
	13.5	5.1989
	13.6667	5.1983
	13.8333	5.1977
	14	5.1972
	14.1667	5.1966
	14.3333	5.1961
	14.5	5.1956
	14.6667	5.1951
	14.8333	5.1946
	15	5.1941
	15.1667	5.1936
	15.3333	5.1931
	15.5	5.1926
	15.6667	5.1921
	15.8333	5.1917
	16	5.1913
	16.1667	5.1908
	16.3333	5.1904
	16.5	5.19
	16.6667	5.1897
	16.8333	5.1893
	17	5.1889
	17.1667	5.1886
	17.3333	5.1882
	17.5	5.1879
	17.6667	5.1875
	17.8333	5.1872
	18	5.1869
	18.1667	5.1866
	18.3333	5.1863
	18.5	5.1861
	18.6667	5.1858
	18.8333	5.1856
	19	5.1853
	19.1667	5.1851
	19.3333	5.1848
	19.5	5.1846
	19.6667	5.1844
	19.8333	5.1842
	20	5.184
	20.1667	5.1838
	20.3333	5.1836
	20.5	5.1834
	20.6667	5.1833
	20.8333	5.1831
	21	5.1829
	21.1667	5.1827
	21.3333	5.1826
	21.5	5.1824
	21.6667	5.1823
	21.8333	5.1822
	22	5.182
	22.1667	5.1818
	22.3333	5.1817
	22.5	5.1816
	22.6667	5.1815
	22.8333	5.1813
	23	5.1812
	23.1667	5.181
	23.3333	5.1809
	23.5	5.1808
	23.6667	5.1806
	23.8333	5.1805
	24	5.1804
	24.1667	5.1803
	24.3333	5.1803
	24.5	5.1802
	24.6667	5.1801
	24.8333	5.1799
	25	5.1798
	25.1667	5.1798
	25.3333	5.1797
	25.5	5.1796
	25.6667	5.1795
	25.8333	5.1794
	26	5.1793
	26.1667	5.1793
	26.3333	5.1792
	26.5	5.1791
	26.6667	5.179
	26.8333	5.1789
	27	5.1789
	27.1667	5.1788
	27.3333	5.1788
	27.5	5.1787
	27.6667	5.1786
	27.8333	5.1785
	28	5.1785
	28.1667	5.1784
	28.3333	5.1783
	28.5	5.1783
	28.6667	5.1782
	28.8333	5.1782
	29	5.1781
	29.1667	5.1781
	29.3333	5.178
	29.5	5.178
	29.6667	5.1779
	29.8333	5.1779
	30	5.1778
	30.1667	5.1778
	30.3333	5.1777
	30.5	5.1777
	30.6667	5.1777
	30.8333	5.1776
	31	5.1776
	31.1667	5.1776
	31.3333	5.1775
	31.5	5.1775
	31.6667	5.1775
	31.8333	5.1774
	32	5.1774
	32.1667	5.1774
	32.3333	5.1773
	32.5	5.1773
	32.6667	5.1772
	32.8333	5.1772
	33	5.1772
	33.1667	5.1772
	33.3333	5.1771
	33.5	5.1771
	33.6667	5.1771
	33.8333	5.1771
	34	5.1771
	34.1667	5.177
	34.3333	5.177
	34.5	5.177
	34.6667	5.177
	34.8333	5.1769
	35	5.1769
	35.1667	5.1769
	35.3333	5.1769
	35.5	5.1768
	35.6667	5.1768
	35.8333	5.1768
	36	5.1768
	36.1667	5.1768
	36.3333	5.1767
	36.5	5.1767
	36.6667	5.1767
	36.8333	5.1767
	37	5.1766
	37.1667	5.1766
	37.3333	5.1766
	37.5	5.1766
	37.6667	5.1765
	37.8333	5.1765
	38	5.1765
	38.1667	5.1765
	38.3333	5.1765
	38.5	5.1764
	38.6667	5.1764
	38.8333	5.1764
	39	5.1764
	39.1667	5.1764
	39.3333	5.1763
	39.5	5.1763
	39.6667	5.1763
	39.8333	5.1763
	40	5.1763
	40.1667	5.1763
	40.3333	5.1763
	40.5	5.1762
	40.6667	5.1762
	40.8333	5.1762
	41	5.1762
	41.1667	5.1762
	41.3333	5.1761
	41.5	5.1761
	41.6667	5.1761
	41.8333	5.1761
	42	5.1761
	42.1667	5.176
	42.3333	5.176
	42.5	5.176
	42.6667	5.176
	42.8333	5.176
	43	5.1759
	43.1667	5.1759
	43.3333	5.1759
	43.5	5.1759
	43.6667	5.1759
	43.8333	5.1759
	44	5.1758
	44.1667	5.1758
	44.3333	5.1758
	44.5	5.1758
	44.6667	5.1758
	44.8333	5.1757
	45	5.1757
	45.1667	5.1757
	45.3333	5.1757
	45.5	5.1756
	45.6667	5.1756
	45.8333	5.1756
	46	5.1756
	46.1667	5.1756
	46.3333	5.1756
	46.5	5.1756
	46.6667	5.1755
	46.8333	5.1755
	47	5.1755
	47.1667	5.1755
	47.3333	5.1755
	47.5	5.1755
	47.6667	5.1755
	47.8333	5.1754
	48	5.1754
	48.1667	5.1754
	48.3333	5.1754
	48.5	5.1754
	48.6667	5.1754
	48.8333	5.1754
	49	5.1754
	49.1667	5.1753
	49.3333	5.1753
	49.5	5.1753
	49.6667	5.1753
	49.8333	5.1753
	50	5.1753
	50.1667	5.1753
	50.3333	5.1752
	50.5	5.1752
	50.6667	5.1752
	50.8333	5.1752
	51	5.1752
	51.1667	5.1752
	51.3333	5.1752
	51.5	5.1751
	51.6667	5.1751
	51.8333	5.1751
	52	5.1751
	52.1667	5.1751
	52.3333	5.1751
	52.5	5.175
	52.6667	5.175
	52.8333	5.175
	53	5.175
	53.1667	5.1749
	53.3333	5.1749
	53.5	5.1749
	53.6667	5.1748
	53.8333	5.1748
	54	5.1748
	54.1667	5.1748
	54.3333	5.1748
	54.5	5.1748
	54.6667	5.1748
	54.8333	5.1748
	55	5.1748
	55.1667	5.1748
	55.3333	5.1747
	55.5	5.1747
	55.6667	5.1747
	55.8333	5.1747
	56	5.1747
	56.1667	5.1747
	56.3333	5.1747
	56.5	5.1747
	56.6667	5.1747
	56.8333	5.1747
	57	5.1746
	57.1667	5.1746
	57.3333	5.1746
	57.5	5.1746
	57.6667	5.1746
	57.8333	5.1746
	58	5.1745
	58.1667	5.1745
	58.3333	5.1745
	58.5	5.1745
	58.6667	5.1745
	58.8333	5.1745
	59	5.1745
	59.1667	5.1745
	59.3333	5.1745
	59.5	5.1744
	59.6667	5.1744
	59.8333	5.1744
	60	5.1744
	60.1667	5.1744
	60.3333	5.1744
	60.5	5.1744
	60.6667	5.1744
	60.8333	5.1744
	61	5.1743
	61.1667	5.1743
	61.3333	5.1743
	61.5	5.1743
	61.6667	5.1743
	61.8333	5.1743
	62	5.1743
	62.1667	5.1743
	62.3333	5.1743
	62.5	5.1743
	62.6667	5.1742
	62.8333	5.1742
	63	5.1742
	63.1667	5.1742
	63.3333	5.1742
	63.5	5.1742
	63.6667	5.1742
	63.8333	5.1742
	64	5.1742
	64.1667	5.1741
	64.3333	5.1741
	64.5	5.1741
	64.6667	5.1741
	64.8333	5.1741
	65	5.1741
	65.1667	5.1741
	65.3333	5.1741
	65.5	5.174
	65.6667	5.174
	65.8333	5.174
	66	5.174
	66.1667	5.174
	66.3333	5.174
	66.5	5.1739
	66.6667	5.1739
	66.8333	5.1739
	67	5.1739
	67.1667	5.1739
	67.3333	5.1739
	67.5	5.1739
	67.6667	5.1739
	67.8333	5.1739
	68	5.1738
	68.1667	5.1738
	68.3333	5.1738
	68.5	5.1738
	68.6667	5.1738
	68.8333	5.1738
	69	5.1738
	69.1667	5.1738
	69.3333	5.1738
	69.5	5.1738
	69.6667	5.1738
	69.8333	5.1737
	70	5.1737
	70.1667	5.1737
	70.3333	5.1737
	70.5	5.1737
	70.6667	5.1737
	70.8333	5.1737
	71	5.1736
	71.1667	5.1736
	71.3333	5.1736
	71.5	5.1736
	71.6667	5.1736
	71.8333	5.1736
	72	5.1735
	72.1667	5.1735
	72.3333	5.1735
	72.5	5.1735
	72.6667	5.1734
	72.8333	5.1734
	73	5.1734
	73.1667	5.1734
	73.3333	5.1734
	73.5	5.1734
	73.6667	5.1734
	73.8333	5.1734
	74	5.1734
	74.1667	5.1734
	74.3333	5.1734
	74.5	5.1734
	74.6667	5.1733
	74.8333	5.1733
	75	5.1733
	75.1667	5.1733
	75.3333	5.1733
	75.5	5.1733
	75.6667	5.1733
	75.8333	5.1733
	76	5.1732
	76.1667	5.1732
	76.3333	5.1732
	76.5	5.1732
	76.6667	5.1732
	76.8333	5.1732
	77	5.1732
	77.1667	5.1731
	77.3333	5.1731
	77.5	5.1731
	77.6667	5.1731
	77.8333	5.1731
	78	5.1731
	78.1667	5.1731
	78.3333	5.173
	78.5	5.173
	78.6667	5.173
	78.8333	5.173
	79	5.173
	79.1667	5.173
	79.3333	5.173
	79.5	5.1729
	79.6667	5.1729
	79.8333	5.1729
	80	5.1729
	80.1667	5.1729
	80.3333	5.1729
	80.5	5.1728
	80.6667	5.1728
	80.8333	5.1728
	81	5.1727
	81.1667	5.1727
	81.3333	5.1727
	81.5	5.1727
	81.6667	5.1727
	81.8333	5.1727
	82	5.1727
	82.1667	5.1726
	82.3333	5.1726
	82.5	5.1727
	82.6667	5.1726
	82.8333	5.1726
	83	5.1726
	83.1667	5.1726
	83.3333	5.1726
	83.5	5.1726
	83.6667	5.1726
	83.8333	5.1725
	84	5.1725
	84.1667	5.1725
	84.3333	5.1725
	84.5	5.1725
	84.6667	5.1725
	84.8333	5.1725
	85	5.1725
	85.1667	5.1725
	85.3333	5.1725
	85.5	5.1725
	85.6667	5.1725
	85.8333	5.1725
	86	5.1725
	86.1667	5.1724
Curve 2	101.25	5.2656
	101.417	5.2647
	101.583	5.2638
	101.75	5.2627
	101.917	5.2616
	102.083	5.2609
	102.25	5.2601
	102.417	5.2592
	102.583	5.2582
	102.75	5.2573
	102.917	5.2561
	103.083	5.2552
	103.25	5.2541
	103.417	5.2531
	103.583	5.2522
	103.75	5.2511
	103.917	5.2501
	104.083	5.2494
	104.25	5.2486
	104.417	5.2479
	104.583	5.2472
	104.75	5.2464
	104.917	5.2452
	105.083	5.2442
	105.25	5.2433
	105.417	5.2425
	105.583	5.2418
	105.75	5.2411
	105.917	5.2404
	106.083	5.2397
	106.25	5.239
	106.417	5.2382
	106.583	5.2375
	106.75	5.2369
	106.917	5.2362
	107.083	5.2354
	107.25	5.2346
	107.417	5.2338
	107.583	5.2331
	107.75	5.2324
	107.917	5.2317
	108.083	5.2311
	108.25	5.2303
	108.417	5.2296
	108.583	5.229
	108.75	5.2283
	108.917	5.2276
	109.083	5.2269
	109.25	5.2262
	109.417	5.2255
	109.583	5.2249
	109.75	5.2242
	109.917	5.2235
	110.083	5.2229
	110.25	5.2222
	110.417	5.2215
	110.583	5.2208
	110.75	5.2201
	110.917	5.2195
	111.083	5.2188
	111.25	5.2181
	111.417	5.2175
	111.583	5.2167
	111.75	5.216
	111.917	5.2153
	112.083	5.2147
	112.25	5.214
	112.417	5.2134
	112.583	5.2128
	112.75	5.2121
	112.917	5.2115
	113.083	5.211
	113.25	5.2103
	113.417	5.2097
	113.583	5.2091
	113.75	5.2085
	113.917	5.2079
	114.083	5.2073
	114.25	5.2067
	114.417	5.2061
	114.583	5.2056
	114.75	5.205
	114.917	5.2045
	115.083	5.2039
	115.25	5.2034
	115.417	5.2028
	115.583	5.2023
	115.75	5.2017
	115.917	5.2011
	116.083	5.2005
	116.25	5.1999
	116.417	5.1995
	116.583	5.1991
	116.75	5.1986
	116.917	5.1981
	117.083	5.1977
	117.25	5.1973
	117.417	5.1969
	117.583	5.1964
	117.75	5.196
	117.917	5.1956
	118.083	5.1951
	118.25	5.1947
	118.417	5.1943
	118.583	5.1939
	118.75	5.1935
	118.917	5.1926
	119.083	5.1923
	119.25	5.1919
	119.417	5.1916
	119.583	5.1913
	119.75	5.191
	119.917	5.1907
	120.083	5.1904
	120.25	5.1902
	120.417	5.1899
	120.583	5.1897
	120.75	5.1894
	120.917	5.1891
	121.083	5.1889
	121.25	5.1886
	121.417	5.1884
	121.583	5.1882
	121.75	5.188
	121.917	5.1877
	122.083	5.1875
	122.25	5.1872
	122.417	5.187
	122.583	5.1868
	122.75	5.1865
	122.917	5.1864
	123.083	5.1862
	123.25	5.186
	123.417	5.1859
	123.583	5.1858
	123.75	5.1856
	123.917	5.1855
	124.083	5.1853
	124.25	5.1852
	124.417	5.1851
	124.583	5.1849
	124.75	5.1848
	124.917	5.1847
	125.083	5.1846
	125.25	5.1845
	125.417	5.1844
	125.583	5.1843
	125.75	5.1842
	125.917	5.1841
	126.083	5.184
	126.25	5.1839
	126.417	5.1838
	126.583	5.1836
	126.75	5.1835
	126.917	5.1834
	127.083	5.1834
	127.25	5.1832
	127.417	5.1832
	127.583	5.1832
	127.75	5.183
	127.917	5.1829
	128.083	5.1828
	128.25	5.1828
	128.417	5.1827
	128.583	5.1827
	128.75	5.1826
	128.917	5.1825
	129.083	5.1825
	129.25	5.1824
	129.417	5.1824
	129.583	5.1823
	129.75	5.1823
	129.917	5.1822
	130.083	5.1821
	130.25	5.1821
	130.417	5.1821
	130.583	5.182
	130.75	5.182
	130.917	5.1819
	131.083	5.1819
	131.25	5.1818
	131.417	5.1818
	131.583	5.1817
	131.75	5.1817
	131.917	5.1817
	132.083	5.1817
	132.25	5.1816
	132.417	5.1815
	132.583	5.1815
	132.75	5.1815
	132.917	5.1815
	133.083	5.1815
	133.25	5.1814
	133.417	5.1814
	133.583	5.1813
	133.75	5.1813
	133.917	5.1813
	134.083	5.1813
	134.25	5.1812
	134.417	5.1812
	134.583	5.1812
	134.75	5.1812
	134.917	5.1812
	135.083	5.1811
	135.25	5.1811
	135.417	5.181
	135.583	5.181
	135.75	5.181
	135.917	5.181
	136.083	5.181
	136.25	5.181
	136.417	5.1809
	136.583	5.1809
	136.75	5.1809
	136.917	5.1809
	137.083	5.1809
	137.25	5.1808
	137.417	5.1808
	137.583	5.1808
	137.75	5.1808
	137.917	5.1808
	138.083	5.1808
	138.25	5.1808
	138.417	5.1808
	138.583	5.1808
	138.75	5.1807
	138.917	5.1808
	139.083	5.1807
	139.25	5.1807
	139.417	5.1807
	139.583	5.1807
	139.75	5.1806
	139.917	5.1806
	140.083	5.1807
	140.25	5.1807
	140.417	5.1806
	140.583	5.1806
	140.75	5.1806
	140.917	5.1806
	141.083	5.1806
	141.25	5.1806
	141.417	5.1806
	141.583	5.1806
	141.75	5.1805
	141.917	5.1805
	142.083	5.1805
	142.25	5.1805
	142.417	5.1805
	142.583	5.1805
	142.75	5.1805
	142.917	5.1805
	143.083	5.1805
	143.25	5.1804
	143.417	5.1805
	143.583	5.1804
	143.75	5.1805
	143.917	5.1804
	144.083	5.1804
	144.25	5.1804
	144.417	5.1804
	144.583	5.1804
	144.75	5.1804
	144.917	5.1804
	145.083	5.1804
	145.25	5.1804
	145.417	5.1803
	145.583	5.1803
	145.75	5.1804
	145.917	5.1803
	146.083	5.1803
	146.25	5.1803
	146.417	5.1803
	146.583	5.1803
	146.75	5.1803
	146.917	5.1803
	147.083	5.1803
	147.25	5.1803
	147.417	5.1803
	147.583	5.1802
	147.75	5.1802
	147.917	5.1802
	148.083	5.1802
	148.25	5.1802
	148.417	5.1802
	148.583	5.1803
	148.75	5.1802
	148.917	5.1802
	149.083	5.1802
	149.25	5.1802
	149.417	5.1802
	149.583	5.1802
	149.75	5.1801
	149.917	5.1802
	150.083	5.1802
	150.25	5.1801
	150.417	5.1801
	150.583	5.1801
	150.75	5.1801
	150.917	5.1801
	151.083	5.1801
	151.25	5.1801
	151.417	5.1801
	151.583	5.1801
	151.75	5.1801
	151.917	5.1801
	152.083	5.1801
	152.25	5.1801
	152.417	5.18
	152.583	5.18
	152.75	5.18
	152.917	5.18
	153.083	5.18
	153.25	5.18
	153.417	5.18
	153.583	5.18
	153.75	5.18
	153.917	5.18
	154.083	5.18
	154.25	5.1799
	154.417	5.18
	154.583	5.18
	154.75	5.1799
	154.917	5.18
	155.083	5.18
	155.25	5.1799
	155.417	5.1799
	155.583	5.1799
	155.75	5.1799
	155.917	5.1799
	156.083	5.1799
	156.25	5.1799
	156.417	5.1799
	156.583	5.1799
	156.75	5.1799
	156.917	5.1799
	157.083	5.1799
	157.25	5.1799
	157.417	5.1799
	157.583	5.1798
	157.75	5.1798
	157.917	5.1798
	158.083	5.1799
	158.25	5.1799
	158.417	5.1798
	158.583	5.1799
	158.75	5.1798
	158.917	5.1799
	159.083	5.1799
	159.25	5.1798
	159.417	5.1798
	159.583	5.1798
	159.75	5.1798
	159.917	5.1798
	160.083	5.1797
	160.25	5.1798
	160.417	5.1798
	160.583	5.1797
	160.75	5.1797
	160.917	5.1797
	161.083	5.1798
	161.25	5.1797
	161.417	5.1797
	161.583	5.1797
	161.75	5.1797
	161.917	5.1797
	162.083	5.1797
	162.25	5.1794
	162.417	5.1796
	162.583	5.1796
	162.75	5.1796
	162.917	5.1797
	163.083	5.1796
	163.25	5.1797
	163.417	5.1795
	163.583	5.1797
	163.75	5.1795
	163.917	5.1796
	164.083	5.1796
	164.25	5.1796
	164.417	5.1796
	164.583	5.1796
	164.75	5.1795
	164.917	5.1795
	165.083	5.1795
	165.25	5.1795
	165.417	5.1795
	165.583	5.1795
	165.75	5.1794
	165.917	5.1795
	166.083	5.1795
	166.25	5.1795
	166.417	5.1794
	166.583	5.1794
	166.75	5.1794
	166.917	5.1794
	167.083	5.1794
	167.25	5.1794
	167.417	5.1793
	167.583	5.1794
	167.75	5.1794
	167.917	5.1793
	168.083	5.1794
	168.25	5.1794
	168.417	5.1793
	168.583	5.1793
	168.75	5.1793
	168.917	5.1793
	169.083	5.1793
	169.25	5.1793
	169.417	5.1793
	169.583	5.1793
	169.75	5.1793
	169.917	5.1793
	170.083	5.1793
	170.25	5.1793
	170.417	5.1793
	170.583	5.1793
	170.75	5.1793
	170.917	5.1792
	171.083	5.1793
	171.25	5.1792
	171.417	5.1792
	171.583	5.1792
	171.75	5.1793
	171.917	5.1792
	172.083	5.1792
	172.25	5.1792
	172.417	5.1792
	172.583	5.1792
	172.75	5.1792
	172.917	5.1792
	173.083	5.1791
	173.25	5.179
	173.417	5.1792
	173.583	5.1792
	173.75	5.1792
	173.917	5.1792
	174.083	5.1792
	174.25	5.1792
	174.417	5.1792
	174.583	5.1791
	174.75	5.1792
	174.917	5.1792
	175.083	5.1792
	175.25	5.1791
	175.417	5.1791
	175.583	5.1791
	175.75	5.1791
	175.917	5.1791
	176.083	5.1791
	176.25	5.1791
	176.417	5.1791
	176.583	5.179
	176.75	5.1791
	176.917	5.1791
	177.083	5.179
	177.25	5.1791
	177.417	5.1791
	177.583	5.1791
	177.75	5.1791
	177.917	5.1792
	178.083	5.179
	178.25	5.179
	178.417	5.1789
	178.583	5.179
	178.75	5.179
	178.917	5.1791
	179.083	5.179
	179.25	5.179
	179.417	5.179
	179.583	5.179
	179.75	5.179
	179.917	5.179
	180.083	5.179
	180.25	5.179
	180.417	5.1791
	180.583	5.179
	180.75	5.179
	180.917	5.179
	181.083	5.179
	181.25	5.179
	181.417	5.1789
	181.583	5.1789
	181.75	5.1789
	181.917	5.1789
	182.083	5.1789
	182.25	5.1789
	182.417	5.1788
	182.583	5.1788
	182.75	5.1789
	182.917	5.1789
	183.083	5.1788
	183.25	5.1789
	183.417	5.1788
	183.583	5.1788
	183.75	5.1788
	183.917	5.1788
	184.083	5.1788
	184.25	5.1788
	184.417	5.1788
	184.583	5.1788
	184.75	5.1788
	184.917	5.1788
	185.083	5.1788
	185.25	5.1788
	185.417	5.1788
	185.583	5.1788
	185.75	5.1787
Curve 3	201.52	5.2709
	201.687	5.2705
	201.853	5.2694
	202.02	5.2684
	202.187	5.2672
	202.353	5.2666
	202.52	5.266
	202.687	5.2649
	202.853	5.2641
	203.02	5.2634
	203.187	5.2625
	203.353	5.2616
	203.52	5.2606
	203.687	5.2594
	203.853	5.2586
	204.02	5.2576
	204.187	5.257
	204.353	5.2562
	204.52	5.2555
	204.687	5.2547
	204.853	5.2541
	205.02	5.2535
	205.187	5.2528
	205.353	5.2522
	205.52	5.2514
	205.687	5.2508
	205.853	5.2501
	206.02	5.2495
	206.187	5.2489
	206.353	5.2482
	206.52	5.2475
	206.687	5.2468
	206.853	5.2461
	207.02	5.2455
	207.187	5.2448
	207.353	5.2442
	207.52	5.2435
	207.687	5.2428
	207.853	5.2421
	208.02	5.2414
	208.187	5.2408
	208.353	5.2402
	208.52	5.2395
	208.687	5.2388
	208.853	5.2382
	209.02	5.2375
	209.187	5.2369
	209.353	5.2362
	209.52	5.2355
	209.687	5.2348
	209.853	5.234
	210.02	5.2333
	210.187	5.2327
	210.353	5.232
	210.52	5.2313
	210.687	5.2306
	210.853	5.23
	211.02	5.2293
	211.187	5.2287
	211.353	5.2281
	211.52	5.2274
	211.687	5.2267
	211.853	5.2255
	212.02	5.2237
	212.187	5.2229
	212.353	5.2224
	212.52	5.2219
	212.687	5.2212
	212.853	5.2203
	213.02	5.2196
	213.187	5.2189
	213.353	5.2183
	213.52	5.2178
	213.687	5.2172
	213.853	5.2166
	214.02	5.216
	214.187	5.2154
	214.353	5.2148
	214.52	5.2143
	214.687	5.2137
	214.853	5.2131
	215.02	5.2126
	215.187	5.2121
	215.353	5.2115
	215.52	5.211
	215.687	5.2105
	215.853	5.2099
	216.02	5.2094
	216.187	5.2088
	216.353	5.2083
	216.52	5.2078
	216.687	5.2073
	216.853	5.2067
	217.02	5.2062
	217.187	5.2057
	217.353	5.2053
	217.52	5.2048
	217.687	5.2043
	217.853	5.2038
	218.02	5.2034
	218.187	5.2029
	218.353	5.2025
	218.52	5.202
	218.687	5.2015
	218.853	5.2011
	219.02	5.2007
	219.187	5.2004
	219.353	5.2
	219.52	5.1996
	219.687	5.1992
	219.853	5.1988
	220.02	5.1985
	220.187	5.1981
	220.353	5.1977
	220.52	5.1974
	220.687	5.1971
	220.853	5.1967
	221.02	5.1964
	221.187	5.1961
	221.353	5.1958
	221.52	5.1955
	221.687	5.1952
	221.853	5.1949
	222.02	5.1946
	222.187	5.1943
	222.353	5.1941
	222.52	5.1938
	222.687	5.1936
	222.853	5.1933
	223.02	5.1931
	223.187	5.1928
	223.353	5.1926
	223.52	5.1924
	223.687	5.1922
	223.853	5.192
	224.02	5.1918
	224.187	5.1916
	224.353	5.1914
	224.52	5.1912
	224.687	5.1911
	224.853	5.1909
	225.02	5.1907
	225.187	5.1906
	225.353	5.1904
	225.52	5.1903
	225.687	5.1902
	225.853	5.19
	226.02	5.1899
	226.187	5.1898
	226.353	5.1896
	226.52	5.1896
	226.687	5.1894
	226.853	5.1893
	227.02	5.1892
	227.187	5.1891
	227.353	5.189
	227.52	5.1888
	227.687	5.1888
	227.853	5.1887
	228.02	5.1887
	228.187	5.1886
	228.353	5.1885
	228.52	5.1884
	228.687	5.1883
	228.853	5.1883
	229.02	5.1882
	229.187	5.1881
	229.353	5.188
	229.52	5.188
	229.687	5.1879
	229.853	5.1878
	230.02	5.1878
	230.187	5.1877
	230.353	5.1877
	230.52	5.1876
	230.687	5.1876
	230.853	5.1874
	231.02	5.1874
	231.187	5.1873
	231.353	5.1873
	231.52	5.1873
	231.687	5.1872
	231.853	5.1872
	232.02	5.1871
	232.187	5.1871
	232.353	5.1871
	232.52	5.187
	232.687	5.187
	232.853	5.1869
	233.02	5.1869
	233.187	5.1868
	233.353	5.1868
	233.52	5.1868
	233.687	5.1867
	233.853	5.1867
	234.02	5.1867
	234.187	5.1866
	234.353	5.1866
	234.52	5.1865
	234.687	5.1865
	234.853	5.1865
	235.02	5.1865
	235.187	5.1864
	235.353	5.1864
	235.52	5.1864
	235.687	5.1864
	235.853	5.1863
	236.02	5.1863
	236.187	5.1862
	236.353	5.1862
	236.52	5.1862
	236.687	5.1862
	236.853	5.1862
	237.02	5.1862
	237.187	5.1861
	237.353	5.1861
	237.52	5.1861
	237.687	5.1861
	237.853	5.186
	238.02	5.186
	238.187	5.186
	238.353	5.186
	238.52	5.186
	238.687	5.186
	238.853	5.1859
	239.02	5.1859
	239.187	5.1859
	239.353	5.1859
	239.52	5.1859
	239.687	5.1858
	239.853	5.1859
	240.02	5.1858
	240.187	5.1858
	240.353	5.1858
	240.52	5.1858
	240.687	5.1858
	240.853	5.1857
	241.02	5.1858
	241.187	5.1857
	241.353	5.1857
	241.52	5.1857
	241.687	5.1857
	241.853	5.1857
	242.02	5.1857
	242.187	5.1857
	242.353	5.1856
	242.52	5.1856
	242.687	5.1856
	242.853	5.1856
	243.02	5.1856
	243.187	5.1856
	243.353	5.1856
	243.52	5.1856
	243.687	5.1856
	243.853	5.1855
	244.02	5.1855
	244.187	5.1855
	244.353	5.1855
	244.52	5.1855
	244.687	5.1855
	244.853	5.1855
	245.02	5.1854
	245.187	5.1855
	245.353	5.1854
	245.52	5.1854
	245.687	5.1854
	245.853	5.1854
	246.02	5.1853
	246.187	5.1852
	246.353	5.1853
	246.52	5.1853
	246.687	5.1854
	246.853	5.1854
	247.02	5.1854
	247.187	5.1854
	247.353	5.1854
	247.52	5.1853
	247.687	5.1853
	247.853	5.1853
	248.02	5.1853
	248.187	5.1853
	248.353	5.1853
	248.52	5.1853
	248.687	5.1853
	248.853	5.1852
	249.02	5.1852
	249.187	5.1852
	249.353	5.1852
	249.52	5.1852
	249.687	5.1852
	249.853	5.1851
	250.02	5.1852
	250.187	5.1851
	250.353	5.1851
	250.52	5.1851
	250.687	5.1851
	250.853	5.1851
	251.02	5.185
	251.187	5.185
	251.353	5.1851
	251.52	5.1851
	251.687	5.1851
	251.853	5.185
	252.02	5.185
	252.187	5.185
	252.353	5.185
	252.52	5.185
	252.687	5.185
	252.853	5.185
	253.02	5.185
	253.187	5.185
	253.353	5.185
	253.52	5.1849
	253.687	5.1849
	253.853	5.1849
	254.02	5.1849
	254.187	5.1849
	254.353	5.1849
	254.52	5.1849
	254.687	5.1849
	254.853	5.1849
	255.02	5.1849
	255.187	5.1849
	255.353	5.1848
	255.52	5.1848
	255.687	5.1848
	255.853	5.1848
	256.02	5.1848
	256.187	5.1848
	256.353	5.1848
	256.52	5.1848
	256.687	5.1848
	256.853	5.1848
	257.02	5.1848
	257.187	5.1847
	257.353	5.1847
	257.52	5.1847
	257.687	5.1847
	257.853	5.1847
	258.02	5.1847
	258.187	5.1847
	258.353	5.1847
	258.52	5.1846
	258.687	5.1846
	258.853	5.1846
	259.02	5.1846
	259.187	5.1846
	259.353	5.1846
	259.52	5.1846
	259.687	5.1846
	259.853	5.1846
	260.02	5.1846
	260.187	5.1846
	260.353	5.1846
	260.52	5.1846
	260.687	5.1845
	260.853	5.1845
	261.02	5.1845
	261.187	5.1845
	261.353	5.1845
	261.52	5.1845
	261.687	5.1845
	261.853	5.1844
	262.02	5.1845
	262.187	5.1844
	262.353	5.1844
	262.52	5.1844
	262.687	5.1844
	262.853	5.1844
	263.02	5.1844
	263.187	5.1844
	263.353	5.1844
	263.52	5.1844
	263.687	5.1844
	263.853	5.1844
	264.02	5.1843
	264.187	5.1843
	264.353	5.1843
	264.52	5.1843
	264.687	5.1843
	264.853	5.1843
	265.02	5.1843
	265.187	5.1843
	265.353	5.1843
	265.52	5.1843
	265.687	5.1843
	265.853	5.1843
	266.02	5.1843
	266.187	5.1842
	266.353	5.1842
	266.52	5.1842
	266.687	5.1842
	266.853	5.1842
	267.02	5.1842
	267.187	5.1842
	267.353	5.1842
	267.52	5.1842
	267.687	5.1842
	267.853	5.1842
	268.02	5.1841
	268.187	5.1841
	268.353	5.1841
	268.52	5.1841
	268.687	5.1841
	268.853	5.1841
	269.02	5.184
	269.187	5.184
	269.353	5.184
	269.52	5.1841
	269.687	5.184
	269.853	5.1841
	270.02	5.184
	270.187	5.184
	270.353	5.1839
	270.52	5.184
	270.687	5.184
	270.853	5.184
	271.02	5.184
	271.187	5.184
	271.353	5.1839
	271.52	5.1839
	271.687	5.1839
	271.853	5.1839
	272.02	5.1839
	272.187	5.1839
	272.353	5.1839
	272.52	5.1838
	272.687	5.1838
	272.853	5.1838
	273.02	5.1839
	273.187	5.1838
	273.353	5.1838
	273.52	5.1838
	273.687	5.1838
	273.853	5.1837
	274.02	5.1838
	274.187	5.1838
	274.353	5.1838
	274.52	5.1838
	274.687	5.1837
	274.853	5.1837
	275.02	5.1837
	275.187	5.1837
	275.353	5.1837
	275.52	5.1837
	275.687	5.1837
	275.853	5.1837
	276.02	5.1837
	276.187	5.1837
	276.353	5.1836
	276.52	5.1836
	276.687	5.1836
	276.853	5.1837
	277.02	5.1836
	277.187	5.1836
	277.353	5.1836
	277.52	5.1836
	277.687	5.1836
	277.853	5.1836
	278.02	5.1836
	278.187	5.1835
	278.353	5.1835
	278.52	5.1836
	278.687	5.1835
	278.853	5.1835
	279.02	5.1835
	279.187	5.1835
	279.353	5.1835
	279.52	5.1835
	279.687	5.1835
	279.853	5.1835
	280.02	5.1834
	280.187	5.1835
	280.353	5.1835
	280.52	5.1835
	280.687	5.1835
	280.853	5.1834
	281.02	5.1834
	281.187	5.1834
	281.353	5.1834
	281.52	5.1834
	281.687	5.1834
	281.853	5.1834
	282.02	5.1834
	282.187	5.1834
	282.353	5.1833
	282.52	5.1833
	282.687	5.1833
	282.853	5.1833
	283.02	5.1833
	283.187	5.1833
	283.353	5.1833
	283.52	5.1833
	283.687	5.1833
	283.853	5.1833
	284.02	5.1833
	284.187	5.1833
	284.353	5.1832
	284.52	5.1832
	284.687	5.1832
	284.853	5.1832
	285.02	5.183
	285.187	5.1831
	285.353	5.1831
	285.52	5.1832
	285.687	5.1832
	285.853	5.1832
	286.02	5.1832
	286.187	5.1832
	286.353	5.1832
	286.52	5.1832
	286.687	5.1831
	286.853	5.1831
	287.02	5.1831
	287.187	5.1831
	287.353	5.1831
	287.52	5.1831
	287.687	5.1831
Curve 4	302.8	5.2759
	302.967	5.2749
	303.133	5.2741
	303.3	5.2733
	303.467	5.2724
	303.633	5.2713
	303.8	5.2699
	303.967	5.2691
	304.133	5.2682
	304.3	5.2675
	304.467	5.2669
	304.633	5.2662
	304.8	5.2655
	304.967	5.2649
	305.133	5.2641
	305.3	5.2634
	305.467	5.2627
	305.633	5.2619
	305.8	5.2613
	305.967	5.2606
	306.133	5.2599
	306.3	5.2592
	306.467	5.2586
	306.633	5.2579
	306.8	5.2573
	306.967	5.2567
	307.133	5.256
	307.3	5.2554
	307.467	5.2547
	307.633	5.254
	307.8	5.2533
	307.967	5.2526
	308.133	5.252
	308.3	5.2513
	308.467	5.2507
	308.633	5.25
	308.8	5.2494
	308.967	5.2488
	309.133	5.2481
	309.3	5.2475
	309.467	5.2468
	309.633	5.2461
	309.8	5.2455
	309.967	5.2447
	310.133	5.2441
	310.3	5.2435
	310.467	5.2429
	310.633	5.2422
	310.8	5.2416
	310.967	5.241
	311.133	5.2404
	311.3	5.2398
	311.467	5.2391
	311.633	5.2385
	311.8	5.2378
	311.967	5.2372
	312.133	5.2366
	312.3	5.236
	312.467	5.2353
	312.633	5.2348
	312.8	5.2341
	312.967	5.2335
	313.133	5.2329
	313.3	5.2322
	313.467	5.2316
	313.633	5.2309
	313.8	5.2303
	313.967	5.2296
	314.133	5.229
	314.3	5.2284
	314.467	5.2278
	314.633	5.2272
	314.8	5.2266
	314.967	5.226
	315.133	5.2254
	315.3	5.2247
	315.467	5.2242
	315.633	5.2236
	315.8	5.223
	315.967	5.2224
	316.133	5.2218
	316.3	5.2211
	316.467	5.2202
	316.633	5.2196
	316.8	5.219
	316.967	5.2184
	317.133	5.2178
	317.3	5.2168
	317.467	5.2163
	317.633	5.2156
	317.8	5.215
	317.967	5.2144
	318.133	5.2138
	318.3	5.2132
	318.467	5.2127
	318.633	5.212
	318.8	5.2114
	318.967	5.2109
	319.133	5.2104
	319.3	5.2099
	319.467	5.2094
	319.633	5.209
	319.8	5.2084
	319.967	5.2079
	320.133	5.2074
	320.3	5.2069
	320.467	5.2065
	320.633	5.206
	320.8	5.2055
	320.967	5.205
	321.133	5.2043
	321.3	5.2039
	321.467	5.2034
	321.633	5.2027
	321.8	5.2023
	321.967	5.2019
	322.133	5.2015
	322.3	5.2011
	322.467	5.2008
	322.633	5.2004
	322.8	5.2001
	322.967	5.1998
	323.133	5.1992
	323.3	5.1986
	323.467	5.1981
	323.633	5.1978
	323.8	5.1975
	323.967	5.1972
	324.133	5.1969
	324.3	5.1966
	324.467	5.1963
	324.633	5.196
	324.8	5.1958
	324.967	5.1955
	325.133	5.1953
	325.3	5.1949
	325.467	5.1946
	325.633	5.1944
	325.8	5.1942
	325.967	5.1939
	326.133	5.1937
	326.3	5.1934
	326.467	5.1932
	326.633	5.193
	326.8	5.1928
	326.967	5.1926
	327.133	5.1924
	327.3	5.1921
	327.467	5.1918
	327.633	5.1916
	327.8	5.1914
	327.967	5.1912
	328.133	5.1909
	328.3	5.1907
	328.467	5.1906
	328.633	5.1905
	328.8	5.1902
	328.967	5.19
	329.133	5.1898
	329.3	5.1897
	329.467	5.1895
	329.633	5.1894
	329.8	5.1893
	329.967	5.1892
	330.133	5.189
	330.3	5.1889
	330.467	5.1888
	330.633	5.1887
	330.8	5.1883
	330.967	5.1884
	331.133	5.1883
	331.3	5.1882
	331.467	5.1882
	331.633	5.1882
	331.8	5.1881
	331.967	5.188
	332.133	5.1879
	332.3	5.1878
	332.467	5.1877
	332.633	5.1877
	332.8	5.1876
	332.967	5.1875
	333.133	5.1874
	333.3	5.1874
	333.467	5.1874
	333.633	5.1873
	333.8	5.1873
	333.967	5.1873
	334.133	5.1871
	334.3	5.1871
	334.467	5.1871
	334.633	5.1869
	334.8	5.1869
	334.967	5.1869
	335.133	5.1869
	335.3	5.1868
	335.467	5.1869
	335.633	5.1868
	335.8	5.1868
	335.967	5.1867
	336.133	5.1867
	336.3	5.1866
	336.467	5.1866
	336.633	5.1866
	336.8	5.1865
	336.967	5.1865
	337.133	5.1865
	337.3	5.1863
	337.467	5.1863
	337.633	5.1862
	337.8	5.1864
	337.967	5.1863
	338.133	5.1863
	338.3	5.1864
	338.467	5.1863
	338.633	5.1863
	338.8	5.1862
	338.967	5.1862
	339.133	5.1862
	339.3	5.1861
	339.467	5.1862
	339.633	5.1861
	339.8	5.1861
	339.967	5.1861
	340.133	5.186
	340.3	5.186
	340.467	5.186
	340.633	5.1859
	340.8	5.1859
	340.967	5.1859
	341.133	5.1859
	341.3	5.1858
	341.467	5.1858
	341.633	5.1858
	341.8	5.1858
	341.967	5.1858
	342.133	5.1858
	342.3	5.1857
	342.467	5.1858
	342.633	5.1858
	342.8	5.1857
	342.967	5.1857
	343.133	5.1857
	343.3	5.1857
	343.467	5.1856
	343.633	5.1856
	343.8	5.1856
	343.967	5.1856
	344.133	5.1856
	344.3	5.1855
	344.467	5.1855
	344.633	5.1854
	344.8	5.1855
	344.967	5.1854
	345.133	5.1854
	345.3	5.1855
	345.467	5.1854
	345.633	5.1855
	345.8	5.1855
	345.967	5.1854
	346.133	5.1854
	346.3	5.1854
	346.467	5.1854
	346.633	5.1854
	346.8	5.1854
	346.967	5.1853
	347.133	5.1853
	347.3	5.1853
	347.467	5.1852
	347.633	5.1852
	347.8	5.1852
	347.967	5.1852
	348.133	5.1852
	348.3	5.1852
	348.467	5.1852
	348.633	5.1851
	348.8	5.1851
	348.967	5.1851
	349.133	5.1851
	349.3	5.185
	349.467	5.1851
	349.633	5.185
	349.8	5.185
	349.967	5.185
	350.133	5.185
	350.3	5.185
	350.467	5.185
	350.633	5.185
	350.8	5.1849
	350.967	5.1849
	351.133	5.1849
	351.3	5.1849
	351.467	5.1848
	351.633	5.1848
	351.8	5.1849
	351.967	5.1848
	352.133	5.1848
	352.3	5.1848
	352.467	5.1847
	352.633	5.1847
	352.8	5.1847
	352.967	5.1847
	353.133	5.1847
	353.3	5.1847
	353.467	5.1847
	353.633	5.1847
	353.8	5.1847
	353.967	5.1847
	354.133	5.1846
	354.3	5.1846
	354.467	5.1846
	354.633	5.1846
	354.8	5.1846
	354.967	5.1845
	355.133	5.1845
	355.3	5.1845
	355.467	5.1845
	355.633	5.1845
	355.8	5.1845
	355.967	5.1845
	356.133	5.1844
	356.3	5.1844
	356.467	5.1844
	356.633	5.1844
	356.8	5.1844
	356.967	5.1844
	357.133	5.1844
	357.3	5.1844
	357.467	5.1843
	357.633	5.1843
	357.8	5.1843
	357.967	5.1843
	358.133	5.1843
	358.3	5.1842
	358.467	5.1842
	358.633	5.1842
	358.8	5.1842
	358.967	5.1842
	359.133	5.1841
	359.3	5.1841
	359.467	5.1841
	359.633	5.1841
	359.8	5.1841
	359.967	5.1841
	360.133	5.1841
	360.3	5.1841
	360.467	5.1841
	360.633	5.184
	360.8	5.184
	360.967	5.184
	361.133	5.184
	361.3	5.184
	361.467	5.1839
	361.633	5.184
	361.8	5.1839
	361.967	5.1839
	362.133	5.1839
	362.3	5.1839
	362.467	5.1839
	362.633	5.1839
	362.8	5.1838
	362.967	5.1838
	363.133	5.1838
	363.3	5.1838
	363.467	5.1838
	363.633	5.1838
	363.8	5.1838
	363.967	5.1838
	364.133	5.1838
	364.3	5.1838
	364.467	5.1837
	364.633	5.1837
	364.8	5.1837
	364.967	5.1837
	365.133	5.1837
	365.3	5.1837
	365.467	5.1836
	365.633	5.1836
	365.8	5.1836
	365.967	5.1836
	366.133	5.1836
	366.3	5.1836
	366.467	5.1835
	366.633	5.1836
	366.8	5.1835
	366.967	5.1834
	367.133	5.1835
	367.3	5.1835
	367.467	5.1835
	367.633	5.1835
	367.8	5.1835
	367.967	5.1834
	368.133	5.1834
	368.3	5.1833
	368.467	5.1834
	368.633	5.1833
	368.8	5.1833
	368.967	5.1833
	369.133	5.1833
	369.3	5.1833
	369.467	5.1833
	369.633	5.1833
	369.8	5.1832
	369.967	5.1832
	370.133	5.1832
	370.3	5.1832
	370.467	5.1832
	370.633	5.1832
	370.8	5.1832
	370.967	5.1831
	371.133	5.1831
	371.3	5.1831
	371.467	5.183
	371.633	5.1831
	371.8	5.1831
	371.967	5.1831
	372.133	5.183
	372.3	5.1829
	372.467	5.183
	372.633	5.183
	372.8	5.1829
	372.967	5.1829
	373.133	5.1829
	373.3	5.1829
	373.467	5.1829
	373.633	5.1829
	373.8	5.1829
	373.967	5.1829
	374.133	5.1829
	374.3	5.1828
	374.467	5.1828
	374.633	5.1829
	374.8	5.1828
	374.967	5.1828
	375.133	5.1828
	375.3	5.1827
	375.467	5.1827
	375.633	5.1827
	375.8	5.1827
	375.967	5.1827
	376.133	5.1827
	376.3	5.1827
	376.467	5.1827
	376.633	5.1826
	376.8	5.1827
	376.967	5.1826
	377.133	5.1826
	377.3	5.1826
	377.467	5.1826
	377.633	5.1826
	377.8	5.1826
	377.967	5.1826
	378.133	5.1825
	378.3	5.1825
	378.467	5.1825
[truncated: 1,603 more rows]

## Sheet: Figure5b
	time (min)	Δm (mg)
Absorption 1
	0	3.3711
	0.0166667	3.3711
	0.0333333	3.3711
	0.05	3.3711
	0.0666667	3.3711
	0.0833333	3.3711
	0.1	3.48148
	0.116667	3.48148
	0.133333	3.48148
	0.15	3.48148
	0.166667	3.59187
	0.183333	3.59187
	0.2	3.59187
	0.216667	3.59187
	0.233333	3.59187
	0.25	3.59187
	0.266667	3.59187
	0.283333	3.59187
	0.3	3.59187
	0.316667	3.59187
	0.333333	3.59187
	0.35	3.70225
	0.366667	3.70225
	0.383333	3.70225
	0.4	3.70225
	0.416667	3.81264
	0.433333	3.81264
	0.45	3.81264
	0.466667	3.81264
	0.483333	3.81264
	0.5	3.81264
	0.516667	3.92302
	0.533333	3.92302
	0.55	3.92302
	0.566667	3.92302
	0.583333	3.92302
	0.6	3.92302
	0.616667	3.92302
	0.633333	3.92302
	0.65	3.92302
	0.666667	4.03341
	0.683333	4.03341
	0.7	4.03341
	0.716667	4.03341
	0.733333	4.03341
	0.75	4.03341
	0.766667	4.14379
	0.783333	4.14379
	0.8	4.14379
	0.816667	4.14379
	0.833333	4.14379
	0.85	4.14379
	0.866667	4.25418
	0.883333	4.25418
	0.9	4.25418
	0.916667	4.25418
	0.933333	4.25418
	0.95	4.25418
	0.966667	4.25418
	0.983333	4.36456
	1	4.36456
	1.01667	4.36456
	1.03333	4.36456
	1.05	4.36456
	1.06667	4.36456
	1.08333	4.47495
	1.1	4.47495
	1.11667	4.47495
	1.13333	4.47495
	1.15	4.47495
	1.16667	4.58533
	1.18333	4.58533
	1.2	4.58533
	1.21667	4.58533
	1.23333	4.58533
	1.25	4.58533
	1.26667	4.69572
	1.28333	4.69572
	1.3	4.69572
	1.31667	4.69572
	1.33333	4.69572
	1.35	4.69572
	1.36667	4.69572
	1.38333	4.69572
	1.4	4.8061
	1.41667	4.8061
	1.43333	4.8061
	1.45	4.8061
	1.46667	4.8061
	1.48333	4.8061
	1.5	4.8061
	1.51667	4.8061
	1.53333	4.8061
	1.55	4.91649
	1.56667	4.91649
	1.58333	4.91649
	1.6	4.91649
	1.61667	4.91649
	1.63333	4.91649
	1.65	4.91649
	1.66667	5.02687
	1.68333	5.02687
	1.7	5.02687
	1.71667	5.02687
	1.73333	5.02687
	1.75	5.02687
	1.76667	5.02687
	1.78333	5.13725
	1.8	5.02687
	1.81667	5.13725
	1.83333	5.13725
	1.85	5.13725
	1.86667	5.13725
	1.88333	5.13725
	1.9	5.13725
	1.91667	5.24764
	1.93333	5.24764
	1.95	5.24764
	1.96667	5.24764
	1.98333	5.24764
	2	5.35802
	2.01667	5.35802
	2.03333	5.35802
	2.05	5.35802
	2.06667	5.35802
	2.08333	5.35802
	2.1	5.35802
	2.11667	5.35802
	2.13333	5.35802
	2.15	5.35802
	2.16667	5.35802
	2.18333	5.35802
	2.2	5.35802
	2.21667	5.35802
	2.23333	5.46841
	2.25	5.46841
	2.26667	5.46841
	2.28333	5.57879
	2.3	5.57879
	2.31667	5.57879
	2.33333	5.68918
	2.35	5.68918
	2.36667	5.68918
	2.38333	5.68918
	2.4	5.68918
	2.41667	5.79956
	2.43333	5.68918
	2.45	5.68918
	2.46667	5.68918
	2.48333	5.79956
	2.5	5.79956
	2.51667	5.79956
	2.53333	5.79956
	2.55	5.79956
	2.56667	5.90995
	2.58333	5.90995
	2.6	5.90995
	2.61667	6.02033
	2.63333	6.02033
	2.65	6.02033
	2.66667	6.02033
	2.68333	6.13072
	2.7	6.13072
	2.71667	6.13072
	2.73333	6.13072
	2.75	6.13072
	2.76667	6.13072
	2.78333	6.13072
	2.8	6.2411
	2.81667	6.2411
	2.83333	6.2411
	2.85	6.2411
	2.86667	6.2411
	2.88333	6.2411
	2.9	6.35149
	2.91667	6.35149
	2.93333	6.35149
	2.95	6.35149
	2.96667	6.35149
	2.98333	6.35149
	3	6.35149
	3.01667	6.46187
	3.03333	6.46187
	3.05	6.46187
	3.06667	6.46187
	3.08333	6.46187
	3.1	6.46187
	3.11667	6.46187
	3.13333	6.46187
	3.15	6.57226
	3.16667	6.57226
	3.18333	6.57226
	3.2	6.57226
	3.21667	6.57226
	3.23333	6.68264
	3.25	6.68264
	3.26667	6.68264
	3.28333	6.68264
	3.3	6.68264
	3.31667	6.68264
	3.33333	6.68264
	3.35	6.68264
	3.36667	6.68264
	3.38333	6.68264
	3.4	6.68264
	3.41667	6.68264
	3.43333	6.68264
	3.45	6.79303
	3.46667	6.79303
	3.48333	6.79303
	3.5	6.79303
	3.51667	6.90341
	3.53333	6.90341
	3.55	6.90341
	3.56667	6.90341
	3.58333	6.90341
	3.6	7.0138
	3.61667	7.0138
	3.63333	7.0138
	3.65	7.0138
	3.66667	6.90341
	3.68333	6.90341
	3.7	6.90341
	3.71667	6.90341
	3.73333	6.90341
	3.75	6.90341
	3.76667	6.90341
	3.78333	7.0138
	3.8	7.0138
	3.81667	7.0138
	3.83333	7.0138
	3.85	7.12418
	3.86667	7.12418
	3.88333	7.12418
	3.9	7.12418
	3.91667	7.12418
	3.93333	7.12418
	3.95	7.12418
	3.96667	7.23457
	3.98333	7.23457
	4	7.23457
	4.01667	7.23457
	4.03333	7.23457
	4.05	7.23457
	4.06667	7.34495
	4.08333	7.34495
	4.1	7.34495
	4.11667	7.34495
	4.13333	7.34495
	4.15	7.34495
	4.16667	7.34495
	4.18333	7.45534
	4.2	7.45534
	4.21667	7.45534
	4.23333	7.45534
	4.25	7.45534
	4.26667	7.56572
	4.28333	7.56572
	4.3	7.56572
	4.31667	7.56572
	4.33333	7.56572
	4.35	7.56572
	4.36667	7.56572
	4.38333	7.56572
	4.4	7.56572
	4.41667	7.56572
	4.43333	7.67611
	4.45	7.67611
	4.46667	7.67611
	4.48333	7.67611
	4.5	7.67611
	4.51667	7.78649
	4.53333	7.78649
	4.55	7.78649
	4.56667	7.78649
	4.58333	7.78649
	4.6	7.78649
	4.61667	7.89688
	4.63333	7.89688
	4.65	7.89688
	4.66667	7.89688
	4.68333	7.89688
	4.7	7.89688
	4.71667	7.89688
	4.73333	8.00726
	4.75	8.00726
	4.76667	8.00726
	4.78333	8.00726
	4.8	8.00726
	4.81667	8.00726
	4.83333	8.11765
	4.85	8.11765
	4.86667	8.11765
	4.88333	8.11765
	4.9	8.11765
	4.91667	8.22803
	4.93333	8.22803
	4.95	8.22803
	4.96667	8.22803
	4.98333	8.33842
	5	8.33842
	5.01667	8.33842
	5.03333	8.33842
	5.05	8.4488
	5.06667	8.4488
	5.08333	8.4488
	5.1	8.4488
	5.11667	8.4488
	5.13333	8.4488
	5.15	8.4488
	5.16667	8.55919
	5.18333	8.55919
	5.2	8.55919
	5.21667	8.55919
	5.23333	8.66957
	5.25	8.66957
	5.26667	8.66957
	5.28333	8.66957
	5.3	8.66957
	5.31667	8.66957
	5.33333	8.66957
	5.35	8.66957
	5.36667	8.66957
	5.38333	8.77996
	5.4	8.77996
	5.41667	8.77996
	5.43333	8.77996
	5.45	8.77996
	5.46667	8.77996
	5.48333	8.89034
	5.5	8.89034
	5.51667	8.89034
	5.53333	8.89034
	5.55	8.89034
	5.56667	9.00073
	5.58333	9.00073
	5.6	9.00073
	5.61667	9.00073
	5.63333	9.00073
	5.65	9.00073
	5.66667	9.00073
	5.68333	9.00073
	5.7	9.11111
	5.71667	9.11111
	5.73333	9.11111
	5.75	9.11111
	5.76667	9.11111
	5.78333	9.11111
	5.8	9.2215
	5.81667	9.2215
	5.83333	9.2215
	5.85	9.2215
	5.86667	9.2215
	5.88333	9.2215
	5.9	9.2215
	5.91667	9.33188
	5.93333	9.33188
	5.95	9.33188
	5.96667	9.33188
	5.98333	9.33188
	6	9.33188
	6.01667	9.33188
	6.03333	9.33188
	6.05	9.44227
	6.06667	9.44227
	6.08333	9.44227
	6.1	9.44227
	6.11667	9.44227
	6.13333	9.44227
	6.15	9.55265
	6.16667	9.55265
	6.18333	9.55265
	6.2	9.55265
	6.21667	9.55265
	6.23333	9.55265
	6.25	9.66304
	6.26667	9.66304
	6.28333	9.66304
	6.3	9.66304
	6.31667	9.66304
	6.33333	9.77342
	6.35	9.77342
	6.36667	9.77342
	6.38333	9.77342
	6.4	9.77342
	6.41667	9.77342
	6.43333	9.88381
	6.45	9.88381
	6.46667	9.88381
	6.48333	9.88381
	6.5	9.88381
	6.51667	9.88381
	6.53333	9.88381
	6.55	9.99419
	6.56667	9.99419
	6.58333	9.99419
	6.6	9.99419
	6.61667	9.99419
	6.63333	10.1046
	6.65	10.1046
	6.66667	10.1046
	6.68333	10.1046
	6.7	10.1046
	6.71667	10.215
	6.73333	10.215
	6.75	10.215
	6.76667	10.215
	6.78333	10.215
	6.8	10.215
	6.81667	10.215
	6.83333	10.215
	6.85	10.3253
	6.86667	10.3253
	6.88333	10.3253
	6.9	10.3253
	6.91667	10.3253
	6.93333	10.3253
	6.95	10.3253
	6.96667	10.3253
	6.98333	10.3253
	7	10.3253
	7.01667	10.3253
	7.03333	10.4357
	7.05	10.4357
	7.06667	10.4357
	7.08333	10.5461
	7.1	10.5461
	7.11667	10.5461
	7.13333	10.5461
	7.15	10.5461
	7.16667	10.6565
	7.18333	10.6565
	7.2	10.6565
	7.21667	10.6565
	7.23333	10.7669
	7.25	10.7669
	7.26667	10.7669
	7.28333	10.7669
	7.3	10.7669
	7.31667	10.7669
	7.33333	10.7669
	7.35	10.7669
	7.36667	10.7669
	7.38333	10.7669
	7.4	10.8773
	7.41667	10.8773
	7.43333	10.8773
	7.45	10.8773
	7.46667	10.8773
	7.48333	10.8773
	7.5	10.9877
	7.51667	10.9877
	7.53333	10.9877
	7.55	10.9877
	7.56667	10.9877
	7.58333	10.8773
	7.6	10.9877
	7.61667	10.9877
	7.63333	10.9877
	7.65	10.9877
	7.66667	10.9877
	7.68333	10.9877
	7.7	10.9877
	7.71667	11.098
	7.73333	11.098
	7.75	11.098
	7.76667	11.098
	7.78333	11.098
	7.8	11.098
	7.81667	11.098
	7.83333	11.098
	7.85	11.098
	7.86667	11.098
	7.88333	11.2084
	7.9	11.2084
	7.91667	11.2084
	7.93333	11.2084
	7.95	11.2084
	7.96667	11.2084
	7.98333	11.3188
	8	11.3188
	8.01667	11.3188
	8.03333	11.3188
	8.05	11.3188
	8.06667	11.3188
	8.08333	11.3188
	8.1	11.3188
	8.11667	11.4292
	8.13333	11.4292
	8.15	11.4292
	8.16667	11.4292
	8.18333	11.4292
	8.2	11.4292
	8.21667	11.4292
	8.23333	11.4292
	8.25	11.5396
	8.26667	11.5396
	8.28333	11.5396
	8.3	11.5396
	8.31667	11.5396
	8.33333	11.5396
	8.35	11.5396
	8.36667	11.5396
	8.38333	11.5396
	8.4	11.65
	8.41667	11.65
	8.43333	11.65
	8.45	11.65
	8.46667	11.65
	8.48333	11.65
	8.5	11.65
	8.51667	11.65
	8.53333	11.7603
	8.55	11.7603
	8.56667	11.7603
	8.58333	11.8707
	8.6	11.8707
	8.61667	11.8707
	8.63333	11.8707
	8.65	11.8707
	8.66667	11.8707
	8.68333	11.9811
	8.7	11.9811
	8.71667	11.9811
	8.73333	11.9811
	8.75	11.9811
	8.76667	11.9811
	8.78333	12.0915
	8.8	12.0915
	8.81667	12.0915
	8.83333	12.0915
	8.85	12.0915
	8.86667	12.0915
	8.88333	12.2019
	8.9	12.2019
	8.91667	12.2019
	8.93333	12.2019
	8.95	12.2019
	8.96667	12.2019
	8.98333	12.2019
	9	12.2019
	9.01667	12.3123
	9.03333	12.3123
	9.05	12.3123
	9.06667	12.3123
	9.08333	12.4227
	9.1	12.4227
	9.11667	12.4227
	9.13333	12.4227
	9.15	12.4227
	9.16667	12.4227
	9.18333	12.533
	9.2	12.533
	9.21667	12.533
	9.23333	12.533
	9.25	12.533
	9.26667	12.533
	9.28333	12.6434
	9.3	12.6434
	9.31667	12.6434
	9.33333	12.6434
	9.35	12.6434
	9.36667	12.6434
	9.38333	12.6434
	9.4	12.7538
	9.41667	12.7538
	9.43333	12.7538
	9.45	12.7538
	9.46667	12.7538
	9.48333	12.7538
	9.5	12.7538
	9.51667	12.7538
	9.53333	12.7538
	9.55	12.7538
	9.56667	12.7538
	9.58333	12.7538
	9.6	12.8642
	9.61667	12.8642
	9.63333	12.8642
	9.65	12.8642
	9.66667	12.9746
	9.68333	12.9746
	9.7	12.9746
	9.71667	12.9746
	9.73333	12.9746
	9.75	12.9746
	9.76667	12.9746
	9.78333	12.9746
	9.8	13.085
	9.81667	13.085
	9.83333	13.085
	9.85	13.085
	9.86667	13.085
	9.88333	13.085
	9.9	13.1954
	9.91667	13.1954
	9.93333	13.1954
	9.95	13.1954
	9.96667	13.1954
	9.98333	13.3057
	10	13.3057
	10.0167	13.3057
	10.0333	13.3057
	10.05	13.3057
	10.0667	13.3057
	10.0833	13.4161
	10.1	13.4161
	10.1167	13.4161
	10.1333	13.4161
	10.15	13.4161
	10.1667	13.4161
	10.1833	13.4161
	10.2	13.4161
	10.2167	13.4161
	10.2333	13.4161
	10.25	13.4161
	10.2667	13.5265
	10.2833	13.5265
	10.3	13.5265
	10.3167	13.5265
	10.3333	13.5265
	10.35	13.5265
	10.3667	13.6369
	10.3833	13.6369
	10.4	13.6369
	10.4167	13.6369
	10.4333	13.6369
	10.45	13.6369
	10.4667	13.7473
	10.4833	13.7473
	10.5	13.7473
	10.5167	13.7473
	10.5333	13.8577
	10.55	13.8577
	10.5667	13.8577
	10.5833	13.8577
	10.6	13.8577
	10.6167	13.968
	10.6333	13.968
	10.65	13.968
	10.6667	13.968
	10.6833	14.0784
	10.7	14.0784
	10.7167	14.0784
	10.7333	14.0784
	10.75	14.0784
	10.7667	14.0784
	10.7833	14.1888
	10.8	14.1888
	10.8167	14.1888
	10.8333	14.1888
	10.85	14.1888
	10.8667	14.2992
	10.8833	14.2992
	10.9	14.2992
	10.9167	14.2992
	10.9333	14.2992
	10.95	14.2992
	10.9667	14.2992
	10.9833	14.2992
	11	14.4096
	11.0167	14.4096
	11.0333	14.4096
	11.05	14.4096
	11.0667	14.4096
	11.0833	14.4096
	11.1	14.4096
	11.1167	14.4096
	11.1333	14.4096
	11.15	14.4096
	11.1667	14.2992
	11.1833	14.2992
	11.2	14.2992
	11.2167	14.2992
	11.2333	14.4096
	11.25	14.4096
	11.2667	14.4096
	11.2833	14.4096
	11.3	14.4096
	11.3167	14.4096
	11.3333	14.4096
	11.35	14.52
	11.3667	14.52
	11.3833	14.52
	11.4	14.52
	11.4167	14.52
	11.4333	14.6304
	11.45	14.6304
	11.4667	14.6304
	11.4833	14.7407
	11.5	14.7407
	11.5167	14.7407
	11.5333	14.7407
	11.55	14.7407
	11.5667	14.7407
	11.5833	14.8511
	11.6	14.8511
	11.6167	14.8511
	11.6333	14.8511
	11.65	14.8511
	11.6667	14.8511
	11.6833	14.8511
	11.7	14.8511
	11.7167	14.9615
	11.7333	14.9615
	11.75	14.9615
	11.7667	14.9615
	11.7833	14.9615
	11.8	14.9615
	11.8167	14.9615
	11.8333	15.0719
	11.85	15.0719
	11.8667	15.0719
	11.8833	15.0719
	11.9	15.0719
	11.9167	15.0719
	11.9333	15.0719
	11.95	15.1823
	11.9667	15.1823
	11.9833	15.1823
	12	15.1823
	12.0167	15.1823
	12.0333	15.1823
	12.05	15.1823
	12.0667	15.1823
	12.0833	15.1823
	12.1	15.1823
	12.1167	15.1823
	12.1333	15.0719
	12.15	14.9615
	12.1667	14.8511
	12.1833	14.8511
	12.2	14.8511
	12.2167	14.9615
	12.2333	15.0719
	12.25	15.2927
	12.2667	15.4031
	12.2833	15.5134
	12.3	15.5134
	12.3167	15.5134
	12.3333	15.5134
	12.35	15.5134
	12.3667	15.5134
	12.3833	15.5134
	12.4	15.5134
	12.4167	15.5134
	12.4333	15.5134
	12.45	15.5134
	12.4667	15.5134
	12.4833	15.6238
	12.5	15.7342
	12.5167	15.7342
	12.5333	15.7342
	12.55	15.7342
	12.5667	15.7342
	12.5833	15.6238
	12.6	15.6238
	12.6167	15.6238
	12.6333	15.6238
	12.65	15.5134
	12.6667	15.5134
	12.6833	15.5134
	12.7	15.6238
	12.7167	15.6238
	12.7333	15.6238
	12.75	15.6238
	12.7667	15.6238
	12.7833	15.7342
	12.8	15.7342
	12.8167	15.7342
	12.8333	15.7342
	12.85	15.7342
	12.8667	15.7342
	12.8833	15.7342
	12.9	15.7342
	12.9167	15.7342
	12.9333	15.7342
	12.95	15.8446
	12.9667	15.8446
	12.9833	15.8446
	13	15.8446
	13.0167	15.955
	13.0333	15.955
	13.05	15.955
	13.0667	15.955
	13.0833	15.955
	13.1	16.0654
	13.1167	16.0654
	13.1333	16.0654
	13.15	16.0654
	13.1667	16.0654
	13.1833	16.0654
	13.2	16.1757
	13.2167	16.1757
	13.2333	16.1757
	13.25	16.1757
	13.2667	16.1757
	13.2833	16.1757
	13.3	16.1757
	13.3167	16.1757
	13.3333	16.1757
	13.35	16.2861
	13.3667	16.2861
	13.3833	16.2861
	13.4	16.2861
	13.4167	16.3965
	13.4333	16.3965
	13.45	16.3965
	13.4667	16.3965
	13.4833	16.5069
	13.5	16.5069
	13.5167	16.5069
	13.5333	16.6173
	13.55	16.6173
	13.5667	16.6173
	13.5833	16.6173
	13.6	16.7277
	13.6167	16.7277
	13.6333	16.7277
	13.65	16.8381
	13.6667	16.8381
	13.6833	16.8381
	13.7	16.9484
	13.7167	16.9484
	13.7333	16.9484
	13.75	16.9484
	13.7667	17.0588
	13.7833	17.0588
	13.8	17.0588
	13.8167	17.0588
	13.8333	17.0588
	13.85	17.0588
	13.8667	17.1692
	13.8833	17.1692
	13.9	17.0588
	13.9167	17.0588
	13.9333	16.9484
	13.95	17.0588
	13.9667	17.2796
	13.9833	17.39
	14	17.5004
	14.0167	17.6107
	14.0333	17.7211
	14.05	17.6107
	14.0667	17.39
	14.0833	17.39
	14.1	17.39
	14.1167	17.39
	14.1333	17.39
	14.15	17.39
	14.1667	17.39
	14.1833	17.39
	14.2	17.39
	14.2167	17.39
	14.2333	17.39
	14.25	17.39
	14.2667	17.39
	14.2833	17.39
	14.3	17.39
	14.3167	17.39
	14.3333	17.39
	14.35	17.39
	14.3667	17.39
	14.3833	17.39
	14.4	17.39
	14.4167	17.5004
	14.4333	17.39
	14.45	17.39
	14.4667	17.39
	14.4833	17.39
	14.5	17.39
	14.5167	17.39
	14.5333	17.39
	14.55	17.39
	14.5667	17.5004
	14.5833	17.5004
	14.6	17.5004
	14.6167	17.5004
	14.6333	17.5004
	14.65	17.6107
	14.6667	17.6107
	14.6833	17.6107
	14.7	17.6107
	14.7167	17.6107
	14.7333	17.6107
	14.75	17.6107
	14.7667	17.6107
	14.7833	17.6107
	14.8	17.6107
	14.8167	17.6107
	14.8333	17.6107
	14.85	17.6107
	14.8667	17.6107
	14.8833	17.6107
	14.9	17.6107
	14.9167	17.6107
	14.9333	17.7211
	14.95	17.7211
	14.9667	17.7211
	14.9833	17.7211
	15	17.7211
	15.0167	17.7211
	15.0333	17.7211
	15.05	17.7211
	15.0667	17.7211
	15.0833	17.8315
	15.1	17.8315
	15.1167	17.8315
	15.1333	17.8315
	15.15	17.8315
	15.1667	17.8315
	15.1833	17.8315
	15.2	17.8315
	15.2167	17.8315
	15.2333	17.8315
	15.25	17.8315
	15.2667	17.8315
	15.2833	17.8315
	15.3	17.8315
	15.3167	17.8315
	15.3333	17.9419
	15.35	17.9419
	15.3667	17.9419
	15.3833	17.9419
	15.4	17.9419
	15.4167	17.9419
	15.4333	17.8315
	15.45	17.8315
	15.4667	17.8315
	15.4833	17.9419
	15.5	17.9419
	15.5167	17.9419
	15.5333	17.9419
	15.55	18.0523
	15.5667	18.0523
	15.5833	18.0523
	15.6	18.0523
	15.6167	18.0523
	15.6333	18.1627
	15.65	18.1627
	15.6667	18.1627
	15.6833	18.1627
	15.7	18.1627
	15.7167	18.1627
	15.7333	18.1627
	15.75	18.1627
	15.7667	18.1627
	15.7833	18.1627
	15.8	18.1627
	15.8167	18.1627
	15.8333	18.1627
	15.85	18.2731
	15.8667	18.2731
	15.8833	18.2731
	15.9	18.2731
	15.9167	18.2731
	15.9333	18.2731
	15.95	18.2731
	15.9667	18.2731
	15.9833	18.2731
	16	18.2731
	16.0167	18.2731
	16.0333	18.3834
	16.05	18.3834
	16.0667	18.3834
	16.0833	18.3834
	16.1	18.3834
	16.1167	18.3834
	16.1333	18.3834
	16.15	18.4938
	16.1667	18.4938
	16.1833	18.4938
	16.2	18.4938
	16.2167	18.4938
	16.2333	18.4938
	16.25	18.4938
	16.2667	18.4938
	16.2833	18.4938
	16.3	18.4938
	16.3167	18.4938
	16.3333	18.4938
	16.35	18.4938
	16.3667	18.4938
	16.3833	18.4938
	16.4	18.4938
	16.4167	18.4938
	16.4333	18.4938
	16.45	18.4938
	16.4667	18.4938
	16.4833	18.6042
	16.5	18.6042
	16.5167	18.6042
	16.5333	18.6042
	16.55	18.6042
	16.5667	18.6042
	16.5833	18.6042
	16.6	18.6042
	16.6167	18.7146
	16.6333	18.7146
	16.65	18.7146
	16.6667	18.7146
	16.6833	18.7146
	16.7	18.7146
	16.7167	18.7146
	16.7333	18.7146
	16.75	18.7146
	16.7667	18.7146
	16.7833	18.7146
	16.8	18.825
	16.8167	18.825
	16.8333	18.825
	16.85	18.825
	16.8667	18.825
	16.8833	18.825
	16.9	18.825
	16.9167	18.9354
	16.9333	18.9354
	16.95	18.9354
	16.9667	18.9354
	16.9833	18.9354
	17	18.9354
	17.0167	18.9354
	17.0333	19.0458
	17.05	19.0458
	17.0667	19.0458
	17.0833	19.0458
	17.1	19.0458
	17.1167	19.0458
	17.1333	19.0458
	17.15	19.0458
	17.1667	19.0458
	17.1833	19.1561
	17.2	19.1561
	17.2167	19.1561
	17.2333	19.1561
	17.25	19.1561
	17.2667	19.1561
	17.2833	19.1561
	17.3	19.1561
	17.3167	19.1561
	17.3333	19.1561
	17.35	19.1561
	17.3667	19.1561
	17.3833	19.1561
	17.4	19.1561
	17.4167	19.1561
	17.4333	19.2665
	17.45	19.2665
	17.4667	19.3769
	17.4833	19.3769
	17.5	19.3769
	17.5167	19.3769
	17.5333	19.3769
	17.55	19.3769
	17.5667	19.4873
	17.5833	19.4873
	17.6	19.3769
	17.6167	19.3769
	17.6333	19.3769
	17.65	19.3769
	17.6667	19.2665
	17.6833	19.2665
	17.7	19.2665
	17.7167	19.3769
	17.7333	19.3769
	17.75	19.3769
	17.7667	19.4873
	17.7833	19.4873
	17.8	19.4873
	17.8167	19.4873
	17.8333	19.4873
	17.85	19.4873
	17.8667	19.5977
	17.8833	19.5977
	17.9	19.5977
	17.9167	19.5977
	17.9333	19.5977
	17.95	19.5977
	17.9667	19.7081
	17.9833	19.7081
	18	19.7081
	18.0167	19.7081
	18.0333	19.7081
	18.05	19.7081
	18.0667	19.7081
	18.0833	19.7081
	18.1	19.7081
	18.1167	19.7081
	18.1333	19.7081
	18.15	19.8184
	18.1667	19.8184
	18.1833	19.8184
	18.2	19.8184
	18.2167	19.8184
	18.2333	19.8184
	18.25	19.8184
	18.2667	19.8184
	18.2833	19.8184
	18.3	19.8184
	18.3167	19.8184
	18.3333	19.8184
	18.35	19.9288
	18.3667	19.9288
	18.3833	19.9288
	18.4	19.9288
	18.4167	19.9288
	18.4333	19.9288
	18.45	19.9288
	18.4667	20.0392
	18.4833	20.0392
	18.5	20.0392
	18.5167	20.0392
	18.5333	20.1496
	18.55	20.1496
	18.5667	20.1496
	18.5833	20.1496
	18.6	20.1496
	18.6167	20.1496
	18.6333	20.26
	18.65	20.26
	18.6667	20.26
	18.6833	20.26
	18.7	20.26
	18.7167	20.3704
	18.7333	20.3704
	18.75	20.3704
	18.7667	20.3704
	18.7833	20.4808
	18.8	20.4808
	18.8167	20.4808
	18.8333	20.4808
	18.85	20.3704
	18.8667	20.3704
	18.8833	20.3704
	18.9	20.3704
	18.9167	20.3704
	18.9333	20.4808
	18.95	20.4808
	18.9667	20.4808
	18.9833	20.4808
	19	20.4808
	19.0167	20.5911
	19.0333	20.5911
	19.05	20.5911
	19.0667	20.5911
	19.0833	20.5911
	19.1	20.5911
	19.1167	20.7015
	19.1333	20.7015
	19.15	20.7015
	19.1667	20.7015
	19.1833	20.7015
	19.2	20.8119
	19.2167	20.8119
	19.2333	20.8119
	19.25	20.8119
	19.2667	20.8119
	19.2833	20.8119
	19.3	20.8119
	19.3167	20.9223
	19.3333	20.9223
	19.35	20.9223
	19.3667	20.9223
	19.3833	20.9223
	19.4	20.9223
	19.4167	20.9223
	19.4333	21.0327
	19.45	21.0327
	19.4667	21.0327
	19.4833	21.1431
	19.5	21.1431
	19.5167	21.1431
	19.5333	21.2535
	19.55	21.2535
	19.5667	21.2535
	19.5833	21.3638
	19.6	21.3638
	19.6167	21.3638
	19.6333	21.3638
	19.65	21.3638
	19.6667	21.4742
	19.6833	21.4742
	19.7	21.4742
	19.7167	21.4742
	19.7333	21.5846
	19.75	21.5846
	19.7667	21.5846
	19.7833	21.5846
	19.8	21.5846
	19.8167	21.695
	19.8333	21.695
	19.85	21.695
	19.8667	21.695
	19.8833	21.8054
	19.9	21.8054
	19.9167	21.8054
	19.9333	21.8054
	19.95	21.8054
	19.9667	21.8054
	19.9833	21.8054
	20	21.9158
	20.0167	21.9158
	20.0333	21.9158
	20.05	21.9158
	20.0667	21.9158
	20.0833	21.9158
	20.1	22.0261
	20.1167	22.0261
	20.1333	22.0261
	20.15	22.0261
	20.1667	22.1365
	20.1833	22.1365
	20.2	22.1365
	20.2167	22.1365
	20.2333	22.1365
	20.25	22.1365
	20.2667	22.1365
	20.2833	22.1365
	20.3	22.2469
	20.3167	22.2469
	20.3333	22.2469
	20.35	22.2469
	20.3667	22.2469
	20.3833	22.3573
	20.4	22.3573
	20.4167	22.3573
	20.4333	22.3573
	20.45	22.3573
	20.4667	22.4677
	20.4833	22.4677
	20.5	22.4677
	20.5167	22.4677
	20.5333	22.4677
	20.55	22.4677
	20.5667	22.5781
	20.5833	22.5781
	20.6	22.5781
	20.6167	22.5781
	20.6333	22.6885
	20.65	22.6885
	20.6667	22.6885
	20.6833	22.6885
	20.7	22.6885
	20.7167	22.6885
	20.7333	22.7988
	20.75	22.7988
	20.7667	22.7988
	20.7833	22.7988
	20.8	22.7988
	20.8167	22.7988
	20.8333	22.9092
	20.85	22.9092
	20.8667	22.9092
	20.8833	22.9092
	20.9	23.0196
	20.9167	23.0196
	20.9333	23.0196
	20.95	23.0196
	20.9667	23.0196
	20.9833	23.0196
	21	23.0196
	21.0167	23.0196
	21.0333	23.13
	21.05	23.13
	21.0667	23.13
	21.0833	23.13
	21.1	23.2404
	21.1167	23.2404
	21.1333	23.2404
	21.15	23.2404
	21.1667	23.2404
	21.1833	23.2404
	21.2	23.3508
	21.2167	23.3508
	21.2333	23.3508
	21.25	23.3508
	21.2667	23.3508
	21.2833	23.3508
	21.3	23.4611
	21.3167	23.4611
	21.3333	23.4611
	21.35	23.4611
	21.3667	23.5715
	21.3833	23.5715
	21.4	23.5715
	21.4167	23.5715
	21.4333	23.6819
	21.45	23.6819
	21.4667	23.6819
	21.4833	23.6819
	21.5	23.6819
	21.5167	23.7923
	21.5333	23.7923
	21.55	23.7923
	21.5667	23.7923
	21.5833	23.7923
	21.6	23.7923
	21.6167	23.7923
	21.6333	23.9027
	21.65	23.9027
	21.6667	23.9027
	21.6833	23.9027
	21.7	24.0131
	21.7167	24.0131
	21.7333	24.0131
	21.75	24.0131
	21.7667	24.0131
	21.7833	24.0131
	21.8	24.0131
	21.8167	24.0131
	21.8333	24.0131
	21.85	24.1235
	21.8667	24.1235
	21.8833	24.1235
	21.9	24.2338
	21.9167	24.2338
	21.9333	24.2338
	21.95	24.2338
	21.9667	24.2338
	21.9833	24.2338
	22	24.2338
	22.0167	24.2338
	22.0333	24.3442
	22.05	24.3442
	22.0667	24.3442
	22.0833	24.3442
	22.1	24.3442
	22.1167	24.3442
	22.1333	24.4546
	22.15	24.4546
	22.1667	24.4546
	22.1833	24.4546
	22.2	24.4546
	22.2167	24.565
	22.2333	24.565
	22.25	24.565
	22.2667	24.565
	22.2833	24.565
	22.3	24.565
	22.3167	24.6754
	22.3333	24.6754
	22.35	24.6754
	22.3667	24.6754
	22.3833	24.6754
	22.4	24.6754
	22.4167	24.7858
	22.4333	24.7858
	22.45	24.7858
	22.4667	24.7858
	22.4833	24.7858
	22.5	24.7858
	22.5167	24.7858
	22.5333	24.7858
	22.55	24.7858
	22.5667	24.7858
	22.5833	24.7858
	22.6	24.8962
	22.6167	24.8962
	22.6333	24.8962
	22.65	24.8962
	22.6667	25.0065
	22.6833	25.0065
	22.7	25.0065
	22.7167	25.0065
	22.7333	25.0065
	22.75	25.0065
	22.7667	25.0065
	22.7833	25.1169
	22.8	25.1169
	22.8167	25.1169
	22.8333	25.1169
	22.85	25.1169
	22.8667	25.1169
	22.8833	25.2273
	22.9	25.2273
	22.9167	25.2273
	22.9333	25.2273
	22.95	25.2273
	22.9667	25.2273
	22.9833	25.2273
	23	25.2273
	23.0167	25.3377
	23.0333	25.3377
	23.05	25.3377
	23.0667	25.3377
	23.0833	25.3377
	23.1	25.4481
	23.1167	25.4481
	23.1333	25.4481
	23.15	25.4481
	23.1667	25.4481
	23.1833	25.5585
	23.2	25.5585
	23.2167	25.5585
	23.2333	25.5585
	23.25	25.6688
	23.2667	25.6688
	23.2833	25.6688
	23.3	25.6688
	23.3167	25.7792
	23.3333	25.7792
	23.35	25.7792
	23.3667	25.7792
	23.3833	25.7792
	23.4	25.7792
	23.4167	25.8896
	23.4333	25.8896
	23.45	25.8896
	23.4667	25.8896
	23.4833	25.8896
	23.5	25.8896
	23.5167	25.8896
	23.5333	26
	23.55	26
	23.5667	26
	23.5833	26
	23.6	26.1104
	23.6167	26.1104
	23.6333	26.1104
	23.65	26.1104
	23.6667	26.1104
	23.6833	26.1104
	23.7	26.2208
	23.7167	26.2208
	23.7333	26.2208
	23.75	26.2208
	23.7667	26.2208
	23.7833	26.2208
	23.8	26.2208
	23.8167	26.2208
	23.8333	26.2208
	23.85	26.3312
	23.8667	26.3312
	23.8833	26.3312
	23.9	26.3312
	23.9167	26.3312
	23.9333	26.3312
	23.95	26.3312
	23.9667	26.4415
	23.9833	26.4415
	24	26.4415
	24.0167	26.4415
	24.0333	26.4415
	24.05	26.4415
	24.0667	26.5519
	24.0833	26.5519
	24.1	26.5519
	24.1167	26.5519
	24.1333	26.5519
	24.15	26.5519
	24.1667	26.6623
	24.1833	26.6623
	24.2	26.6623
	24.2167	26.6623
	24.2333	26.6623
	24.25	26.6623
	24.2667	26.6623
	24.2833	26.7727
	24.3	26.6623
	24.3167	26.5519
	24.3333	26.4415
	24.35	26.4415
	24.3667	26.3312
	24.3833	26.3312
	24.4	26.4415
	24.4167	26.5519
	24.4333	26.6623
	24.45	26.6623
	24.4667	26.7727
	24.4833	26.7727
	24.5	26.7727
	24.5167	26.7727
	24.5333	26.8831
	24.55	26.8831
	24.5667	26.9935
	24.5833	26.9935
	24.6	26.9935
	24.6167	26.9935
	24.6333	26.9935
	24.65	26.9935
	24.6667	26.9935
	24.6833	26.9935
	24.7	26.9935
	24.7167	26.8831
	24.7333	26.8831
	24.75	26.8831
	24.7667	26.8831
	24.7833	26.9935
	24.8	26.9935
	24.8167	26.9935
	24.8333	26.9935
	24.85	26.9935
	24.8667	26.9935
	24.8833	26.9935
	24.9	26.9935
	24.9167	26.9935
	24.9333	26.9935
	24.95	26.9935
	24.9667	26.9935
	24.9833	26.9935
	25	26.9935
	25.0167	27.1038
	25.0333	27.1038
	25.05	27.1038
	25.0667	27.1038
	25.0833	27.1038
	25.1	27.1038
	25.1167	27.1038
	25.1333	27.1038
	25.15	27.2142
	25.1667	27.2142
	25.1833	27.2142
	25.2	27.2142
	25.2167	27.2142
	25.2333	27.2142
	25.25	27.2142
	25.2667	27.2142
	25.2833	27.3246
	25.3	27.3246
	25.3167	27.3246
	25.3333	27.3246
	25.35	27.3246
	25.3667	27.3246
	25.3833	27.3246
	25.4	27.3246
	25.4167	27.3246
	25.4333	27.3246
	25.45	27.435
	25.4667	27.435
	25.4833	27.5454
	25.5	27.5454
	25.5167	27.5454
	25.5333	27.5454
	25.55	27.6558
	25.5667	27.6558
	25.5833	27.6558
	25.6	27.6558
	25.6167	27.6558
	25.6333	27.6558
	25.65	27.6558
	25.6667	27.6558
	25.6833	27.7662
	25.7	27.7662
	25.7167	27.7662
	25.7333	27.7662
	25.75	27.7662
	25.7667	27.7662
	25.7833	27.8765
	25.8	27.8765
	25.8167	27.8765
	25.8333	27.8765
	25.85	27.8765
	25.8667	27.8765
	25.8833	27.8765
	25.9	27.9869
	25.9167	27.9869
	25.9333	27.9869
	25.95	27.9869
	25.9667	27.9869
	25.9833	27.9869
	26	27.9869
	26.0167	27.9869
	26.0333	27.9869
	26.05	28.0973
	26.0667	28.0973
	26.0833	28.0973
	26.1	28.0973
	26.1167	28.0973
	26.1333	28.0973
	26.15	28.0973
	26.1667	28.0973
	26.1833	28.0973
	26.2	28.2077
	26.2167	28.2077
	26.2333	28.2077
	26.25	28.2077
	26.2667	28.2077
	26.2833	28.2077
	26.3	28.2077
	26.3167	28.2077
	26.3333	28.3181
	26.35	28.3181
	26.3667	28.3181
	26.3833	28.3181
	26.4	28.3181
	26.4167	28.3181
	26.4333	28.3181
	26.45	28.4285
	26.4667	28.4285
	26.4833	28.4285
	26.5	28.4285
	26.5167	28.4285
	26.5333	28.5389
	26.55	28.5389
	26.5667	28.5389
	26.5833	28.5389
	26.6	28.5389
	26.6167	28.5389
	26.6333	28.5389
	26.65	28.5389
	26.6667	28.6492
	26.6833	28.6492
	26.7	28.6492
	26.7167	28.6492
	26.7333	28.6492
	26.75	28.6492
	26.7667	28.6492
	26.7833	28.6492
	26.8	28.7596
	26.8167	28.7596
	26.8333	28.7596
	26.85	28.7596
	26.8667	28.7596
	26.8833	28.7596
	26.9	28.7596
	26.9167	28.87
	26.9333	28.87
	26.95	28.87
	26.9667	28.87
	26.9833	28.87
	27	28.87
	27.0167	28.87
	27.0333	28.87
	27.05	28.9804
	27.0667	28.9804
	27.0833	28.9804
	27.1	28.9804
	27.1167	28.9804
	27.1333	29.0908
	27.15	29.0908
	27.1667	29.0908
	27.1833	29.0908
	27.2	29.0908
	27.2167	29.2012
	27.2333	29.2012
	27.25	29.2012
	27.2667	29.2012
	27.2833	29.2012
	27.3	29.2012
	27.3167	29.2012
	27.3333	29.3115
	27.35	29.3115
	27.3667	29.3115
	27.3833	29.3115
	27.4	29.3115
	27.4167	29.4219
	27.4333	29.4219
	27.45	29.4219
	27.4667	29.4219
	27.4833	29.4219
	27.5	29.5323
	27.5167	29.5323
	27.5333	29.5323
	27.55	29.5323
	27.5667	29.6427
	27.5833	29.6427
	27.6	29.6427
	27.6167	29.6427
	27.6333	29.6427
	27.65	29.7531
	27.6667	29.7531
	27.6833	29.7531
	27.7	29.7531
	27.7167	29.7531
	27.7333	29.7531
	27.75	29.8635
	27.7667	29.8635
	27.7833	29.8635
	27.8	29.8635
	27.8167	29.8635
	27.8333	29.9739
	27.85	29.9739
	27.8667	29.9739
	27.8833	29.9739
	27.9	29.9739
	27.9167	29.9739
	27.9333	29.9739
	27.95	30.0842
	27.9667	30.0842
	27.9833	30.0842
	28	30.1946
	28.0167	30.1946
	28.0333	30.1946
	28.05	30.1946
	28.0667	30.1946
	28.0833	30.1946
	28.1	30.305
	28.1167	30.305
	28.1333	30.305
	28.15	30.305
	28.1667	30.305
	28.1833	30.305
	28.2	30.4154
	28.2167	30.4154
	28.2333	30.4154
	28.25	30.4154
	28.2667	30.4154
	28.2833	30.4154
	28.3	30.4154
	28.3167	30.4154
	28.3333	30.5258
	28.35	30.5258
	28.3667	30.5258
	28.3833	30.5258
	28.4	30.5258
	28.4167	30.5258
	28.4333	30.5258
	28.45	30.5258
	28.4667	30.5258
	28.4833	30.5258
	28.5	30.5258
	28.5167	30.5258
	28.5333	30.6362
	28.55	30.6362
	28.5667	30.6362
	28.5833	30.6362
	28.6	30.6362
	28.6167	30.7465
	28.6333	30.7465
	28.65	30.7465
	28.6667	30.7465
	28.6833	30.7465
	28.7	30.7465
	28.7167	30.8569
	28.7333	30.8569
	28.75	30.8569
	28.7667	30.8569
	28.7833	30.8569
	28.8	30.9673
	28.8167	30.9673
	28.8333	30.9673
	28.85	30.9673
	28.8667	30.9673
	28.8833	30.9673
	28.9	31.0777
	28.9167	31.0777
	28.9333	31.0777
	28.95	31.0777
	28.9667	31.0777
	28.9833	31.0777
	29	31.0777
	29.0167	31.1881
	29.0333	31.1881
	29.05	31.1881
	29.0667	31.1881
	29.0833	31.2985
	29.1	31.2985
	29.1167	31.2985
	29.1333	31.2985
	29.15	31.2985
	29.1667	31.2985
	29.1833	31.2985
	29.2	31.2985
	29.2167	31.4089
	29.2333	31.4089
	29.25	31.4089
	29.2667	31.4089
	29.2833	31.4089
	29.3	31.4089
	29.3167	31.4089
	29.3333	31.5192
	29.35	31.5192
	29.3667	31.5192
	29.3833	31.5192
	29.4	31.5192
	29.4167	31.6296
	29.4333	31.6296
	29.45	31.6296
	29.4667	31.6296
	29.4833	31.6296
	29.5	31.6296
	29.5167	31.6296
	29.5333	31.74
	29.55	31.74
	29.5667	31.74
	29.5833	31.74
	29.6	31.74
	29.6167	31.8504
	29.6333	31.8504
	29.65	31.8504
	29.6667	31.8504
	29.6833	31.8504
	29.7	31.9608
	29.7167	31.9608
	29.7333	31.9608
	29.75	31.9608
	29.7667	31.9608
	29.7833	32.0712
	29.8	32.0712
	29.8167	32.0712
	29.8333	32.0712
	29.85	32.0712
	29.8667	32.0712
	29.8833	32.1816
	29.9	32.1816
	29.9167	32.1816
	29.9333	32.1816
	29.95	32.2919
	29.9667	32.2919
	29.9833	32.2919
	30	32.2919
	30.0167	32.2919
	30.0333	32.2919
	30.05	32.2919
	30.0667	32.2919
	30.0833	32.4023
	30.1	32.4023
	30.1167	32.4023
	30.1333	32.4023
	30.15	32.5127
	30.1667	32.5127
	30.1833	32.5127
	30.2	32.5127
	30.2167	32.5127
	30.2333	32.5127
	30.25	32.5127
	30.2667	32.6231
	30.2833	32.6231
	30.3	32.6231
	30.3167	32.6231
	30.3333	32.6231
	30.35	32.7335
	30.3667	32.7335
	30.3833	32.7335
	30.4	32.7335
	30.4167	32.8439
	30.4333	32.8439
	30.45	32.8439
	30.4667	32.9542
	30.4833	32.9542
	30.5	32.9542
	30.5167	32.9542
	30.5333	32.9542
	30.55	32.9542
	30.5667	33.0646
	30.5833	33.0646
	30.6	33.0646
	30.6167	33.0646
	30.6333	33.0646
	30.65	33.0646
	30.6667	33.0646
	30.6833	33.0646
	30.7	33.0646
	30.7167	33.175
	30.7333	33.175
	30.75	33.175
	30.7667	33.175
	30.7833	33.2854
	30.8	33.2854
	30.8167	33.2854
	30.8333	33.2854
	30.85	33.2854
	30.8667	33.2854
	30.8833	33.2854
	30.9	33.3958
	30.9167	33.3958
	30.9333	33.3958
	30.95	33.3958
	30.9667	33.3958
	30.9833	33.5062
	31	33.5062
	31.0167	33.5062
	31.0333	33.5062
	31.05	33.5062
	31.0667	33.5062
	31.0833	33.5062
	31.1	33.5062
	31.1167	33.5062
	31.1333	33.6166
	31.15	33.6166
	31.1667	33.6166
	31.1833	33.6166
	31.2	33.6166
	31.2167	33.6166
	31.2333	33.7269
	31.25	33.7269
	31.2667	33.7269
	31.2833	33.7269
	31.3	33.7269
	31.3167	33.7269
	31.3333	33.7269
	31.35	33.8373
	31.3667	33.8373
	31.3833	33.8373
	31.4	33.8373
	31.4167	33.8373
	31.4333	33.9477
	31.45	33.9477
	31.4667	33.9477
	31.4833	33.9477
	31.5	33.9477
	31.5167	34.0581
	31.5333	34.0581
	31.55	34.0581
	31.5667	34.0581
	31.5833	34.0581
	31.6	34.1685
	31.6167	34.1685
	31.6333	34.1685
	31.65	34.1685
	31.6667	34.1685
	31.6833	34.1685
	31.7	34.2789
	31.7167	34.2789
	31.7333	34.2789
	31.75	34.2789
	31.7667	34.3893
	31.7833	34.3893
	31.8	34.3893
	31.8167	34.3893
	31.8333	34.3893
	31.85	34.3893
	31.8667	34.3893
	31.8833	34.4996
	31.9	34.4996
	31.9167	34.4996
	31.9333	34.4996
	31.95	34.4996
	31.9667	34.4996
	31.9833	34.4996
	32	34.4996
	32.0167	34.61
	32.0333	34.61
	32.05	34.61
	32.0667	34.61
	32.0833	34.61
	32.1	34.7204
	32.1167	34.7204
	32.1333	34.7204
	32.15	34.7204
	32.1667	34.7204
	32.1833	34.7204
	32.2	34.8308
	32.2167	34.8308
	32.2333	34.8308
	32.25	34.8308
	32.2667	34.8308
	32.2833	34.9412
	32.3	34.9412
	32.3167	34.9412
	32.3333	34.9412
	32.35	34.9412
	32.3667	34.9412
	32.3833	34.9412
	32.4	34.9412
	32.4167	34.9412
	32.4333	34.9412
	32.45	35.0516
	32.4667	35.0516
	32.4833	35.0516
	32.5	35.0516
	32.5167	35.1619
	32.5333	35.1619
	32.55	35.1619
	32.5667	35.1619
	32.5833	35.1619
	32.6	35.2723
	32.6167	35.2723
	32.6333	35.2723
	32.65	35.2723
	32.6667	35.2723
	32.6833	35.2723
	32.7	35.3827
	32.7167	35.3827
	32.7333	35.3827
	32.75	35.3827
	32.7667	35.3827
	32.7833	35.3827
	32.8	35.3827
	32.8167	35.3827
	32.8333	35.3827
	32.85	35.3827
	32.8667	35.3827
	32.8833	35.3827
	32.9	35.3827
	32.9167	35.3827
	32.9333	35.4931
	32.95	35.4931
	32.9667	35.4931
	32.9833	35.4931
	33	35.6035
	33.0167	35.6035
	33.0333	35.6035
	33.05	35.6035
	33.0667	35.6035
	33.0833	35.6035
	33.1	35.7139
	33.1167	35.7139
	33.1333	35.7139
	33.15	35.7139
	33.1667	35.7139
	33.1833	35.7139
	33.2	35.7139
	33.2167	35.7139
	33.2333	35.7139
	33.25	35.8243
	33.2667	35.8243
	33.2833	35.8243
[truncated: 9,080 more rows]

## Sheet: Figure 5c
	N	Q (g min-1 m-2)
Absorption	0	2.46321
	24.4444	2.415
	50	2.36774
	74.8148	2.415
	99.6296	2.71906
Evaporation	0	4.54564
	25.1852	0.593574
	50	0.291382
	74.8148	0.216624
	99.2593	0.170884

[truncated: 7 more sheets: Figure5d, FigureS2d, FigureS2e, FigureS2f, FigureS9a, FigureS9b, FigureS10]
